# Supplementary material for: Proteomics Reveals Distinct Changes Associated with Increased Gamma Radiation Resistance in the Black Yeast Exophiala dermatitidis
Source: Genes (Basel). 2020 Sep 25;11(10):1128. doi: 10.3390/genes11101128 (PMC7650708; doi:10.3390/genes11101128)
Supplement: Supplementary file 1 [file genes-11-01128-s001.zip]

Archive with 5 entries (5 files):
- Supplemental Figure 1.tif
- Supplemental Figure 2.tif
- Supplemental Figures and Tables - Discussion of Lysis Methods and Genome Analysis.docx
- Supplemental Table 1.xlsx
- Supplemental Table 2.xlsx
