# Supplementary material for: Proteomics Reveals Distinct Changes Associated with Increased Gamma Radiation Resistance in the Black Yeast Exophiala dermatitidis
Source: Genes (Basel). 2020 Sep 25;11(10):1128. doi: 10.3390/genes11101128 (PMC7650708; doi:10.3390/genes11101128)
Supplement: Supplementary file 1 [file genes-11-01128-s001.zip › Supplemental Table 1.xlsx]

## Sheet: Protein Abundance and Stats
Uniprot ID	Change in Abundance Pattern	WTc_1	WTc_2	WTc_3	WTc_4	WTc_5	WTc_6	WTr_1	WTr_2	WTr_3	WTr_4	WTr_5	WTr_6	WTEc_1	WTEc_2	WTEc_3	WTEc_4	WTEc_6	WTEr_1	WTEr_2	WTEr_3	WTEr_4	WTEr_5	WTEr_6	Gene.names	Protein Annotation	ID	imputed	num_NAs	WTc_vs_WTEc_CI.L	WTc_vs_WTEc_CI.R	WTc_vs_WTEc_diff	WTc_vs_WTEc_p.adj	WTc_vs_WTEc_p.val	WTc_vs_WTEr_CI.L	WTc_vs_WTEr_CI.R	WTc_vs_WTEr_diff	WTc_vs_WTEr_p.adj	WTc_vs_WTEr_p.val	WTc_vs_WTr_CI.L	WTc_vs_WTr_CI.R	WTc_vs_WTr_diff	WTc_vs_WTr_p.adj	WTc_vs_WTr_p.val	WTEc_vs_WTEr_CI.L	WTEc_vs_WTEr_CI.R	WTEc_vs_WTEr_diff	WTEc_vs_WTEr_p.adj	WTEc_vs_WTEr_p.val
H6BQF4	Increased after evolution	23.7768	23.7712	23.7042	23.7369	23.9244	23.9062	23.2981	23.0025	23.3856	23.2684	23.4611	23.5698	24.2664	24.3017	24.1844	24.0386	24.1502	23.9283	24.1286	23.9904	23.9888	24.014	24.1513	H6BQF4	tr|H6BQF4|H6BQF4_EXODN 40S ribosomal protein S9 OS=Exophiala dermatitidis (strain ATCC 34100 / CBS 525.76 / NIH/UT8656) OX=858893 GN=HMPREF1120_02715 PE=3 SV=1	tr|H6BQF4|H6BQF4_EXODN 40S ribosomal protein S9 OS=Exophiala dermatitidis (strain ATCC 34100 / CBS 525.76 / NIH/UT8656) OX=858893 GN=HMPREF1120_02715 PE=3 SV=1	FALSE	0	-0.550557	-0.219417	-0.384987	0.0227941	9.64021e-05	-0.388143	-0.0724132	-0.230278	0.515598	0.00641725	0.314499	0.630228	0.472363	0.0368232	4.22445e-06	-0.0108611	0.320279	0.154709	0.883063	0.0654503
H6BP97	Decreased after radiation	21.7352	21.3698	21.7144	22.0289	21.93	22.1702	21.3774	21.0796	21.1176	21.0657	20.9515	20.9171	22.0412	22.305	22.0832	21.9015	22.3144	21.7162	21.91	22.096	21.7297	21.9531	22.1977	H6BP97	tr|H6BP97|H6BP97_EXODN Mannose-1-phosphate guanyltransferase OS=Exophiala dermatitidis (strain ATCC 34100 / CBS 525.76 / NIH/UT8656) OX=858893 GN=HMPREF1120_01741 PE=4 SV=1	tr|H6BP97|H6BP97_EXODN Mannose-1-phosphate guanyltransferase OS=Exophiala dermatitidis (strain ATCC 34100 / CBS 525.76 / NIH/UT8656) OX=858893 GN=HMPREF1120_01741 PE=4 SV=1	TRUE	4	-0.568426	-0.0401712	-0.304299	0.560067	0.0260646	-0.360859	0.142812	-0.109023	0.87258	0.377318	0.488097	0.991768	0.739932	0.0368232	5.39926e-06	-0.068852	0.459403	0.195275	0.936669	0.138729
H6C9E6	Decreased after radiation	21.3265	21.4631	21.2137	21.6072	21.3327	21.6251	0	0	0	0	0	0	21.8483	21.5666	21.5101	0	21.8784	21.784	0	0	0	0	0	H6C9E6	tr|H6C9E6|H6C9E6_EXODN Proteasome subunit alpha type OS=Exophiala dermatitidis (strain ATCC 34100 / CBS 525.76 / NIH/UT8656) OX=858893 GN=HMPREF1120_08664 PE=3 SV=1	tr|H6C9E6|H6C9E6_EXODN Proteasome subunit alpha type OS=Exophiala dermatitidis (strain ATCC 34100 / CBS 525.76 / NIH/UT8656) OX=858893 GN=HMPREF1120_08664 PE=3 SV=1	TRUE	12	-3.76745	11.9022	4.06738	0.836941	0.291792	10.3272	25.2676	17.7974	0.0800932	7.31763e-05	13.9578	28.8983	21.4281	0.0368232	7.42604e-06	5.89517	21.5648	13.73	0.141468	0.00156778
H6BUE4	Decreased after evolution	24.4685	24.4686	24.5833	24.5607	24.4969	24.4723	24.5792	24.5026	24.4708	24.4562	24.4838	24.4398	23.9211	23.8319	23.8456	23.7224	23.9176	23.9232	23.9018	23.9578	23.7842	23.7712	23.7851	H6BUE4	tr|H6BUE4|H6BUE4_EXODN Branched-chain-amino-acid aminotransferase OS=Exophiala dermatitidis (strain ATCC 34100 / CBS 525.76 / NIH/UT8656) OX=858893 GN=HMPREF1120_03811 PE=3 SV=1	tr|H6BUE4|H6BUE4_EXODN Branched-chain-amino-acid aminotransferase OS=Exophiala dermatitidis (strain ATCC 34100 / CBS 525.76 / NIH/UT8656) OX=858893 GN=HMPREF1120_03811 PE=3 SV=1	FALSE	0	0.563566	0.75774	0.660653	1.45208e-14	6.31424e-12	0.561913	0.74705	0.654482	6.55449e-14	3.12363e-12	-0.0729226	0.112215	0.0196461	0.874452	0.662779	-0.103259	0.0909151	-0.00617177	0.986263	0.89585
H6C5V0	Decreased after evolution	22.9846	23.039	23.0178	23.081	23.1882	23.2311	22.8385	22.7641	22.2794	22.6525	23.1008	22.6994	22.2141	22.0904	22.4029	21.8183	21.8744	20.9382	20.8394	21.6537	21.3653	22.2391	22.3378	H6C5V0	tr|H6C5V0|H6C5V0_EXODN Aldo_ket_red domain-containing protein OS=Exophiala dermatitidis (strain ATCC 34100 / CBS 525.76 / NIH/UT8656) OX=858893 GN=HMPREF1120_07095 PE=4 SV=1	tr|H6C5V0|H6C5V0_EXODN Aldo_ket_red domain-containing protein OS=Exophiala dermatitidis (strain ATCC 34100 / CBS 525.76 / NIH/UT8656) OX=858893 GN=HMPREF1120_07095 PE=4 SV=1	TRUE	3	0.547631	1.47289	1.01026	0.0397223	0.000191341	1.08696	1.96915	1.52806	0.00188429	5.31509e-07	-0.0732652	0.808933	0.367834	0.712251	0.097333	0.0551682	0.980425	0.517797	0.783896	0.0300897
H6BKR7	Increased after evolution	20.8461	21.003	20.7086	20.8256	22.1732	22.1765	20.9905	21.5932	21.1176	21.0657	21.8517	21.7646	23.1087	23.0561	23.1259	23.5287	23.6845	23.0011	23.2461	22.8824	23.0904	23.6734	23.4743	H6BKR7	tr|H6BKR7|H6BKR7_EXODN 60S ribosomal protein L32 OS=Exophiala dermatitidis (strain ATCC 34100 / CBS 525.76 / NIH/UT8656) OX=858893 GN=HMPREF1120_00910 PE=4 SV=1	tr|H6BKR7|H6BKR7_EXODN 60S ribosomal protein L32 OS=Exophiala dermatitidis (strain ATCC 34100 / CBS 525.76 / NIH/UT8656) OX=858893 GN=HMPREF1120_00910 PE=4 SV=1	TRUE	7	-2.57157	-1.45231	-2.01194	3.40212e-05	3.05996e-07	-2.4727	-1.40553	-1.93911	0.000937949	2.60109e-07	-0.641969	0.425198	-0.108385	0.875718	0.676347	-0.486801	0.632454	0.0728263	0.984718	0.78886
H6BLQ1	Increased after evolution	23.067	22.9594	22.9357	22.8302	22.7905	22.9054	22.5491	22.7121	22.8776	22.9974	22.5511	22.9523	25.0656	25.0232	24.9069	24.3887	24.8694	24.5579	25.0428	24.5509	24.0512	24.5799	24.2735	H6BLQ1	tr|H6BLQ1|H6BLQ1_EXODN 50S ribosomal protein L24 OS=Exophiala dermatitidis (strain ATCC 34100 / CBS 525.76 / NIH/UT8656) OX=858893 GN=HMPREF1120_01095 PE=4 SV=1	tr|H6BLQ1|H6BLQ1_EXODN 50S ribosomal protein L24 OS=Exophiala dermatitidis (strain ATCC 34100 / CBS 525.76 / NIH/UT8656) OX=858893 GN=HMPREF1120_01095 PE=4 SV=1	FALSE	0	-2.2357	-1.63646	-1.93608	1.45208e-14	1.62229e-11	-1.88035	-1.309	-1.59468	1.35022e-08	2.22372e-10	-0.144275	0.427075	0.1414	0.822252	0.314232	0.0417861	0.641023	0.341405	0.768976	0.027549
H6BLZ3	Increased after evolution	23.7566	23.9739	23.842	23.8569	23.937	24.0524	23.8695	23.9644	23.8258	23.9691	23.6827	24.0047	25.2289	25.3944	25.2137	25.1254	25.2089	25.0815	25.2789	24.9734	24.9876	25.134	25.1566	H6BLZ3	tr|H6BLZ3|H6BLZ3_EXODN 60S ribosomal protein L13 OS=Exophiala dermatitidis (strain ATCC 34100 / CBS 525.76 / NIH/UT8656) OX=858893 GN=HMPREF1120_01131 PE=3 SV=1	tr|H6BLZ3|H6BLZ3_EXODN 60S ribosomal protein L13 OS=Exophiala dermatitidis (strain ATCC 34100 / CBS 525.76 / NIH/UT8656) OX=858893 GN=HMPREF1120_01131 PE=3 SV=1	FALSE	0	-1.47627	-1.18604	-1.33115	1.45208e-14	2.34769e-14	-1.33724	-1.06051	-1.19887	1.87271e-14	6.94166e-14	-0.121249	0.155479	0.0171146	0.885887	0.799063	-0.0128375	0.277397	0.13228	0.891474	0.0717583
H6BNE0	Increased after evolution	23.4718	23.5963	24.0945	24.0921	23.9002	23.7249	23.6269	23.7567	23.8192	23.9291	23.7907	23.5099	24.1756	24.4978	24.5947	24.7553	24.1545	24.7311	24.3899	24.4817	24.5637	24.5366	24.3775	H6BNE0	tr|H6BNE0|H6BNE0_EXODN 40S ribosomal protein S26 OS=Exophiala dermatitidis (strain ATCC 34100 / CBS 525.76 / NIH/UT8656) OX=858893 GN=HMPREF1120_00425 PE=3 SV=1	tr|H6BNE0|H6BNE0_EXODN 40S ribosomal protein S26 OS=Exophiala dermatitidis (strain ATCC 34100 / CBS 525.76 / NIH/UT8656) OX=858893 GN=HMPREF1120_00425 PE=3 SV=1	FALSE	0	-0.881033	-0.363526	-0.62228	0.0168058	6.56888e-05	-0.946841	-0.453418	-0.70013	0.0216295	8.54919e-06	-0.172198	0.321226	0.0745142	0.860747	0.535877	-0.336603	0.180904	-0.0778499	0.979031	0.537435
H6BTG4	Increased after evolution	22.5922	21.6266	22.4291	22.1183	22.1177	21.4842	22.399	20.9596	22.0536	21.5119	21.8567	21.7167	23.5283	23.4549	23.6043	23.4728	23.6659	23.2761	23.4222	23.5616	23.2432	23.331	23.3582	H6BTG4	tr|H6BTG4|H6BTG4_EXODN 60S ribosomal protein L23 OS=Exophiala dermatitidis (strain ATCC 34100 / CBS 525.76 / NIH/UT8656) OX=858893 GN=HMPREF1120_02531 PE=3 SV=1	tr|H6BTG4|H6BTG4_EXODN 60S ribosomal protein L23 OS=Exophiala dermatitidis (strain ATCC 34100 / CBS 525.76 / NIH/UT8656) OX=858893 GN=HMPREF1120_02531 PE=3 SV=1	TRUE	1	-1.90985	-1.05792	-1.48389	6.35087e-05	4.89415e-07	-1.71017	-0.897897	-1.30403	0.0052693	1.59182e-06	-0.094352	0.717924	0.311786	0.738961	0.124999	-0.24611	0.605812	0.179851	0.972703	0.388984
H6BM60	Increased after evolution	0	0	0	0	0	0	0	0	0	0	0	0	22.2485	22.9387	23.0707	22.6935	22.8023	22.4373	22.3826	22.8101	0	22.5712	22.4853	H6BTS8	tr|H6BTS8|H6BTS8_EXODN 50S ribosomal protein L35e OS=Exophiala dermatitidis (strain ATCC 34100 / CBS 525.76 / NIH/UT8656) OX=858893 GN=HMPREF1120_03639 PE=3 SV=1	tr|H6BTS8|H6BTS8_EXODN 50S ribosomal protein L35e OS=Exophiala dermatitidis (strain ATCC 34100 / CBS 525.76 / NIH/UT8656) OX=858893 GN=HMPREF1120_03639 PE=3 SV=1	TRUE	13	-28.5541	-16.9474	-22.7507	4.0739e-06	8.11066e-08	-24.3143	-13.2478	-18.7811	0.00242724	7.16896e-07	-5.53325	5.53325	0	0.898999	1	-1.83363	9.773	3.96968	0.946137	0.169079
H6BWQ6	Increased after evolution	25.9091	25.8571	25.8559	25.6397	25.7276	25.6777	25.778	25.7472	25.6278	25.5124	25.6027	25.6559	27.1042	27.1346	26.9731	26.8449	27.1061	27.0138	26.9477	26.8717	26.9781	26.9394	26.9498	H6BWQ6	tr|H6BWQ6|H6BWQ6_EXODN 60S ribosomal protein L4-B OS=Exophiala dermatitidis (strain ATCC 34100 / CBS 525.76 / NIH/UT8656) OX=858893 GN=HMPREF1120_03392 PE=4 SV=1	tr|H6BWQ6|H6BWQ6_EXODN 60S ribosomal protein L4-B OS=Exophiala dermatitidis (strain ATCC 34100 / CBS 525.76 / NIH/UT8656) OX=858893 GN=HMPREF1120_03392 PE=4 SV=1	FALSE	0	-1.38465	-1.1248	-1.25473	1.45208e-14	8.77707e-15	-1.29611	-1.04835	-1.17223	1.87271e-14	1.29605e-14	6.57223e-06	0.247763	0.123885	0.63249	0.049989	-0.047427	0.212423	0.0824978	0.953107	0.200313
H6BXH5	Increased after evolution	28.3965	28.3219	28.4405	28.0071	28.2198	27.949	28.018	28.2574	28.0149	27.8546	27.8365	27.9722	29.0852	29.2112	29.1181	28.9938	29.0257	28.8865	29.0156	28.9415	28.8409	28.7804	28.979	H6BXH5	tr|H6BXH5|H6BXH5_EXODN Alcohol dehydrogenase 3 OS=Exophiala dermatitidis (strain ATCC 34100 / CBS 525.76 / NIH/UT8656) OX=858893 GN=HMPREF1120_03544 PE=3 SV=1	tr|H6BXH5|H6BXH5_EXODN Alcohol dehydrogenase 3 OS=Exophiala dermatitidis (strain ATCC 34100 / CBS 525.76 / NIH/UT8656) OX=858893 GN=HMPREF1120_03544 PE=3 SV=1	FALSE	0	-1.04805	-0.680619	-0.864336	9.95181e-09	4.20856e-09	-0.860012	-0.509678	-0.684845	0.000278627	8.46257e-08	0.0550359	0.405371	0.230203	0.48133	0.0125746	-0.00422634	0.363208	0.179491	0.865438	0.0549993
H6BXR1	Increased after evolution	24.5977	24.4061	24.4051	24.2049	23.9376	24.1755	24.249	24.4268	24.2851	24.3549	24.3029	23.9376	25.8273	25.6916	25.4265	25.3165	25.626	25.4371	25.6005	25.3809	25.4522	25.4104	25.5059	H6BXR1	tr|H6BXR1|H6BXR1_EXODN 60S ribosomal protein L2 OS=Exophiala dermatitidis (strain ATCC 34100 / CBS 525.76 / NIH/UT8656) OX=858893 GN=HMPREF1120_04665 PE=4 SV=1	tr|H6BXR1|H6BXR1_EXODN 60S ribosomal protein L2 OS=Exophiala dermatitidis (strain ATCC 34100 / CBS 525.76 / NIH/UT8656) OX=858893 GN=HMPREF1120_04665 PE=4 SV=1	FALSE	0	-1.51562	-1.06389	-1.28975	7.57986e-13	1.48998e-10	-1.39202	-0.961311	-1.17667	2.89396e-08	3.23837e-10	-0.186896	0.243814	0.028459	0.884875	0.785674	-0.112776	0.338955	0.11309	0.967057	0.308809
H6BY75	Increased after evolution	22.6016	22.7167	22.9717	22.6456	22.6427	22.7561	22.7588	22.9043	22.8418	22.9571	22.6446	22.6061	24.2571	24.1323	24.1173	24.0341	24.3028	23.8447	24.1827	24.0018	23.9569	23.998	23.8671	H6BY75	tr|H6BY75|H6BY75_EXODN Ribosomal protein L19 OS=Exophiala dermatitidis (strain ATCC 34100 / CBS 525.76 / NIH/UT8656) OX=858893 GN=HMPREF1120_05543 PE=3 SV=1	tr|H6BY75|H6BY75_EXODN Ribosomal protein L19 OS=Exophiala dermatitidis (strain ATCC 34100 / CBS 525.76 / NIH/UT8656) OX=858893 GN=HMPREF1120_05543 PE=3 SV=1	FALSE	0	-1.6116	-1.28105	-1.44632	1.45208e-14	5.75054e-14	-1.41034	-1.09517	-1.25276	1.87271e-14	3.52249e-13	-0.220635	0.0945308	-0.063052	0.842896	0.413849	0.0282929	0.358841	0.193567	0.743698	0.0239601
H6BYS0	Increased after evolution	23.1842	23.0026	22.8294	22.7744	22.9835	23.0055	22.793	22.7592	22.6235	22.7897	22.6827	22.9903	23.4403	23.6058	23.384	23.2452	23.6458	23.5561	23.5341	23.4929	23.4107	23.5628	23.7485	H6BYS0	tr|H6BYS0|H6BYS0_EXODN 40S ribosomal protein S23 OS=Exophiala dermatitidis (strain ATCC 34100 / CBS 525.76 / NIH/UT8656) OX=858893 GN=HMPREF1120_04849 PE=3 SV=1	tr|H6BYS0|H6BYS0_EXODN 40S ribosomal protein S23 OS=Exophiala dermatitidis (strain ATCC 34100 / CBS 525.76 / NIH/UT8656) OX=858893 GN=HMPREF1120_04849 PE=3 SV=1	FALSE	0	-0.676586	-0.325319	-0.500952	0.00204365	8.00012e-06	-0.755073	-0.420153	-0.587613	0.0015846	4.3956e-07	0.0227278	0.357647	0.190188	0.55413	0.028004	-0.262294	0.0889726	-0.0866607	0.967645	0.31571
H6BYX5	Increased after evolution	23.9729	23.8694	23.5008	23.1445	23.3471	23.4009	23.7822	23.7903	23.6131	24.127	23.6226	23.7575	25.0417	24.9623	24.8024	24.6397	25.0105	24.9889	24.7331	24.4726	24.8743	25.0596	24.8483	H6BYX5	tr|H6BYX5|H6BYX5_EXODN 50S ribosomal protein L23Ae OS=Exophiala dermatitidis (strain ATCC 34100 / CBS 525.76 / NIH/UT8656) OX=858893 GN=HMPREF1120_04902 PE=3 SV=1	tr|H6BYX5|H6BYX5_EXODN 50S ribosomal protein L23Ae OS=Exophiala dermatitidis (strain ATCC 34100 / CBS 525.76 / NIH/UT8656) OX=858893 GN=HMPREF1120_04902 PE=3 SV=1	FALSE	0	-1.64053	-1.06354	-1.35203	1.1387e-08	4.49127e-09	-1.56527	-1.01513	-1.2902	4.18724e-06	4.42835e-09	-0.517914	0.0322273	-0.242843	0.690676	0.0804291	-0.226663	0.35033	0.0618334	0.982278	0.659672
H6BYY3	Increased after evolution	23.8035	23.5359	23.4137	23.2128	22.8442	23.1385	23.7079	23.8787	23.5416	23.3598	22.9751	23.2961	24.9527	25.1311	24.8409	24.7704	24.763	24.7868	24.8734	24.8618	24.622	24.768	24.6914	H6BYY3	tr|H6BYY3|H6BYY3_EXODN 60S ribosomal protein L24 OS=Exophiala dermatitidis (strain ATCC 34100 / CBS 525.76 / NIH/UT8656) OX=858893 GN=HMPREF1120_04910 PE=4 SV=1	tr|H6BYY3|H6BYY3_EXODN 60S ribosomal protein L24 OS=Exophiala dermatitidis (strain ATCC 34100 / CBS 525.76 / NIH/UT8656) OX=858893 GN=HMPREF1120_04910 PE=4 SV=1	FALSE	0	-1.88208	-1.25162	-1.56685	1.04531e-09	1.66175e-09	-1.74302	-1.14191	-1.44246	2.27243e-06	3.01178e-09	-0.435665	0.165454	-0.135105	0.832597	0.359667	-0.190841	0.439618	0.124388	0.974368	0.420218
H6BZ11	Increased after evolution	22.494	22.5702	22.3773	22.2572	21.9592	20.8184	22.0191	22.5088	21.1176	22.2548	22.215	22.2037	24.1877	24.0946	23.6377	23.459	23.8026	23.7815	23.8442	23.7567	23.4961	23.6602	23.5866	H6BZ11	tr|H6BZ11|H6BZ11_EXODN 60S ribosomal protein L34-B OS=Exophiala dermatitidis (strain ATCC 34100 / CBS 525.76 / NIH/UT8656) OX=858893 GN=HMPREF1120_04938 PE=4 SV=1	tr|H6BZ11|H6BZ11_EXODN 60S ribosomal protein L34-B OS=Exophiala dermatitidis (strain ATCC 34100 / CBS 525.76 / NIH/UT8656) OX=858893 GN=HMPREF1120_04938 PE=4 SV=1	TRUE	2	-2.30665	-1.20718	-1.75691	0.000325856	1.69976e-06	-2.13231	-1.08401	-1.60816	0.00906283	3.00074e-06	-0.497909	0.550393	0.026242	0.894054	0.917879	-0.400986	0.698482	0.148748	0.980267	0.578802
H6C0Q4	Increased after evolution	23.5314	23.1142	23.2519	23.2006	22.4286	22.9406	23.2166	23.3907	23.0975	22.6763	22.7058	22.4454	24.4387	24.4922	24.3361	24.3492	24.4584	24.2337	24.619	24.3478	24.3487	24.5785	24.3897	H6C0Q4	tr|H6C0Q4|H6C0Q4_EXODN Ribosomal protein L28e OS=Exophiala dermatitidis (strain ATCC 34100 / CBS 525.76 / NIH/UT8656) OX=858893 GN=HMPREF1120_05339 PE=4 SV=1	tr|H6C0Q4|H6C0Q4_EXODN Ribosomal protein L28e OS=Exophiala dermatitidis (strain ATCC 34100 / CBS 525.76 / NIH/UT8656) OX=858893 GN=HMPREF1120_05339 PE=4 SV=1	FALSE	0	-1.68535	-0.988721	-1.33703	6.81666e-06	1.12571e-07	-1.67377	-1.00957	-1.34167	0.000160918	5.0531e-08	-0.176258	0.487947	0.155844	0.828208	0.3394	-0.35295	0.343674	-0.00463759	0.987249	0.978122
H6C0R0	Increased after evolution	22.6305	22.5016	22.9564	22.7034	22.8526	23.2487	22.6553	22.5334	22.7228	22.7367	22.8064	23.2182	24.5719	24.716	24.4783	24.448	23.5215	24.3314	24.4265	24.5285	24.4924	24.6321	24.4469	H6C0R0	tr|H6C0R0|H6C0R0_EXODN 50S ribosomal protein L31e OS=Exophiala dermatitidis (strain ATCC 34100 / CBS 525.76 / NIH/UT8656) OX=858893 GN=HMPREF1120_04516 PE=4 SV=1	tr|H6C0R0|H6C0R0_EXODN 50S ribosomal protein L31e OS=Exophiala dermatitidis (strain ATCC 34100 / CBS 525.76 / NIH/UT8656) OX=858893 GN=HMPREF1120_04516 PE=4 SV=1	FALSE	0	-1.88915	-1.17406	-1.53161	2.89055e-07	1.97546e-08	-2.0017	-1.31989	-1.66079	1.51808e-06	2.33772e-09	-0.304184	0.377625	0.0367207	0.887756	0.82453	-0.486727	0.228361	-0.129183	0.976186	0.459894
H6C1P8	Increased after evolution	22.641	22.645	22.7233	23.283	22.8531	23.224	22.8299	22.6903	21.7642	23.0536	23.078	22.8413	24.3804	24.3441	24.5538	24.5687	24.4468	24.0688	24.3839	24.3879	24.1667	24.4555	24.4203	H6C1P8	tr|H6C1P8|H6C1P8_EXODN 50S ribosomal protein L17e OS=Exophiala dermatitidis (strain ATCC 34100 / CBS 525.76 / NIH/UT8656) OX=858893 GN=HMPREF1120_05801 PE=3 SV=1	tr|H6C1P8|H6C1P8_EXODN 50S ribosomal protein L17e OS=Exophiala dermatitidis (strain ATCC 34100 / CBS 525.76 / NIH/UT8656) OX=858893 GN=HMPREF1120_05801 PE=3 SV=1	FALSE	0	-1.94143	-1.18628	-1.56385	8.31254e-07	3.39867e-08	-1.77896	-1.05895	-1.41896	0.000245948	7.45388e-08	-0.17464	0.545368	0.185364	0.817438	0.295647	-0.23268	0.522471	0.144895	0.974981	0.4329
H6C1U2	Increased after evolution	24.0593	23.9431	24.2579	24.1114	24.0573	24.1426	24.0382	23.9567	24.3357	24.3707	24.0982	24.3449	25.3591	25.5022	25.4009	25.3486	25.7123	25.4627	25.6601	25.573	25.5372	25.4608	25.5056	H6C1U2	tr|H6C1U2|H6C1U2_EXODN 60S ribosomal protein L12 OS=Exophiala dermatitidis (strain ATCC 34100 / CBS 525.76 / NIH/UT8656) OX=858893 GN=HMPREF1120_06634 PE=3 SV=1	tr|H6C1U2|H6C1U2_EXODN 60S ribosomal protein L12 OS=Exophiala dermatitidis (strain ATCC 34100 / CBS 525.76 / NIH/UT8656) OX=858893 GN=HMPREF1120_06634 PE=3 SV=1	FALSE	0	-1.54119	-1.19751	-1.36935	1.45208e-14	3.36849e-13	-1.60181	-1.27412	-1.43797	1.87271e-14	5.44192e-14	-0.259308	0.0683775	-0.095465	0.799698	0.238413	-0.240454	0.103225	-0.0686148	0.974095	0.414796
H6C219	Increased after evolution	24.3953	24.1628	24.5345	24.5746	24.4967	24.4857	24.2608	24.2405	24.4171	24.0741	24.2925	24.3807	25.536	25.7365	25.7492	25.7354	25.6718	25.625	25.7043	25.6664	25.6316	25.6036	25.7501	H6C219	tr|H6C219|H6C219_EXODN 50S ribosomal protein L14e OS=Exophiala dermatitidis (strain ATCC 34100 / CBS 525.76 / NIH/UT8656) OX=858893 GN=HMPREF1120_05869 PE=4 SV=1	tr|H6C219|H6C219_EXODN 50S ribosomal protein L14e OS=Exophiala dermatitidis (strain ATCC 34100 / CBS 525.76 / NIH/UT8656) OX=858893 GN=HMPREF1120_05869 PE=4 SV=1	FALSE	0	-1.38913	-1.0992	-1.24417	1.45208e-14	8.31505e-14	-1.36012	-1.08368	-1.2219	1.87271e-14	4.74299e-14	0.0257732	0.302213	0.163993	0.522196	0.0223916	-0.122697	0.167235	0.0222689	0.984098	0.752004
H6C2I8	Increased after evolution	25	24.8605	24.7737	24.5086	24.6693	24.671	24.8415	24.8511	24.8297	24.704	24.4894	24.6748	25.2844	25.2636	25.1697	25.0378	25.2531	25.2524	25.0745	25.278	25.1369	25.0997	25.2216	H6C2I8	tr|H6C2I8|H6C2I8_EXODN Phosphoketolase OS=Exophiala dermatitidis (strain ATCC 34100 / CBS 525.76 / NIH/UT8656) OX=858893 GN=HMPREF1120_06769 PE=3 SV=1	tr|H6C2I8|H6C2I8_EXODN Phosphoketolase OS=Exophiala dermatitidis (strain ATCC 34100 / CBS 525.76 / NIH/UT8656) OX=858893 GN=HMPREF1120_06769 PE=3 SV=1	FALSE	0	-0.622512	-0.286621	-0.454566	0.00422864	1.5718e-05	-0.590138	-0.269878	-0.430008	0.0355421	1.73613e-05	-0.144719	0.17554	0.0154105	0.889065	0.84295	-0.143388	0.192504	0.024558	0.984298	0.76354
H6C2Q6	Increased after evolution	26.3854	26.3052	26.51	26.5095	26.5095	26.5125	26.1553	26.2341	26.2337	26.3834	26.2641	26.2571	26.7242	26.787	26.8978	26.8225	26.8326	26.7167	26.7115	26.7817	26.7973	26.7141	26.8685	H6C2Q6	tr|H6C2Q6|H6C2Q6_EXODN Elongation factor EF-3 OS=Exophiala dermatitidis (strain ATCC 34100 / CBS 525.76 / NIH/UT8656) OX=858893 GN=HMPREF1120_05994 PE=4 SV=1	tr|H6C2Q6|H6C2Q6_EXODN Elongation factor EF-3 OS=Exophiala dermatitidis (strain ATCC 34100 / CBS 525.76 / NIH/UT8656) OX=858893 GN=HMPREF1120_05994 PE=4 SV=1	FALSE	0	-0.461425	-0.25355	-0.357487	7.9009e-05	5.90686e-07	-0.408712	-0.21051	-0.309611	0.00735853	2.33576e-06	0.101634	0.299836	0.200735	0.171754	0.000413669	-0.0560616	0.151814	0.0478762	0.970124	0.348168
H6C3M0	Increased after evolution	0	0	20.9309	0	0	0	0	0	0	0	0	0	22.1128	21.883	22.3283	22.4151	22.0205	22.4852	22.2668	22.2519	22.2017	22.6181	22.664	H6C3M0	tr|H6C3M0|H6C3M0_EXODN Replication protein A subunit OS=Exophiala dermatitidis (strain ATCC 34100 / CBS 525.76 / NIH/UT8656) OX=858893 GN=HMPREF1120_06247 PE=3 SV=1	tr|H6C3M0|H6C3M0_EXODN Replication protein A subunit OS=Exophiala dermatitidis (strain ATCC 34100 / CBS 525.76 / NIH/UT8656) OX=858893 GN=HMPREF1120_06247 PE=3 SV=1	TRUE	11	-24.0528	-13.2741	-18.6634	7.04795e-05	5.34215e-07	-24.0647	-13.7876	-18.9262	0.000774025	2.12317e-07	-1.65009	8.62704	3.48848	0.770526	0.172164	-5.65208	5.12667	-0.262702	0.986568	0.920038
H6C3P6	Increased after evolution	0	0	0	0	0	0	0	0	0	0	0	0	22.0883	21.8024	22.1461	21.8571	22.1352	22.0867	21.5466	22.0325	0	22.5028	22.2624	H6C3P6	tr|H6C3P6|H6C3P6_EXODN Dimethylaniline monooxygenase (N-oxide forming) OS=Exophiala dermatitidis (strain ATCC 34100 / CBS 525.76 / NIH/UT8656) OX=858893 GN=HMPREF1120_06273 PE=4 SV=1	tr|H6C3P6|H6C3P6_EXODN Dimethylaniline monooxygenase (N-oxide forming) OS=Exophiala dermatitidis (strain ATCC 34100 / CBS 525.76 / NIH/UT8656) OX=858893 GN=HMPREF1120_06273 PE=4 SV=1	TRUE	13	-27.6938	-16.3178	-22.0058	5.67005e-06	9.9675e-08	-23.8285	-12.9819	-18.4052	0.00243137	7.1842e-07	-5.42329	5.42329	0	0.898999	1	-2.08735	9.28865	3.60065	0.953359	0.201636
H6C3V6	Increased after evolution	22.6518	22.8068	22.3809	22.5179	22.6581	22.5176	22.3448	22.2574	22.3626	21.0657	22.4456	22.1077	24.6683	24.5834	24.133	24.1269	24.3418	24.1276	23.9834	23.9534	23.641	23.9963	23.9315	H6C3V6	tr|H6C3V6|H6C3V6_EXODN 60S ribosomal protein L27a OS=Exophiala dermatitidis (strain ATCC 34100 / CBS 525.76 / NIH/UT8656) OX=858893 GN=HMPREF1120_06333 PE=3 SV=1	tr|H6C3V6|H6C3V6_EXODN 60S ribosomal protein L27a OS=Exophiala dermatitidis (strain ATCC 34100 / CBS 525.76 / NIH/UT8656) OX=858893 GN=HMPREF1120_06333 PE=3 SV=1	TRUE	1	-2.16688	-1.39676	-1.78182	1.76782e-08	5.55269e-09	-1.71716	-0.982869	-1.35001	0.000793132	2.17721e-07	0.124425	0.858712	0.491568	0.472368	0.0112234	0.046745	0.816872	0.431808	0.782355	0.02981
H6C4S5	Increased after evolution	24.3464	24.335	24.2922	24.2529	24.3323	24.1424	24.0656	24.0302	23.8239	24.1049	23.9761	24.0191	25.3956	25.3887	25.2978	25.2952	25.3563	25.3106	25.4372	25.3392	25.3344	25.2329	25.2506	H6C4S5	tr|H6C4S5|H6C4S5_EXODN 50S ribosomal protein L7Ae OS=Exophiala dermatitidis (strain ATCC 34100 / CBS 525.76 / NIH/UT8656) OX=858893 GN=HMPREF1120_05724 PE=4 SV=1	tr|H6C4S5|H6C4S5_EXODN 50S ribosomal protein L7Ae OS=Exophiala dermatitidis (strain ATCC 34100 / CBS 525.76 / NIH/UT8656) OX=858893 GN=HMPREF1120_05724 PE=4 SV=1	FALSE	0	-1.17124	-0.955105	-1.06317	1.45208e-14	6.14922e-15	-1.13699	-0.930916	-1.03395	1.87271e-14	4.20441e-15	0.177199	0.383273	0.280236	0.0560414	1.47832e-05	-0.078848	0.137284	0.0292182	0.980275	0.579093
H6C6Z5	Increased after evolution	22.5573	23.0498	23.0284	22.77	23.0494	22.7974	22.4737	22.5829	22.3065	21.0657	22.8045	22.41	24.3382	24.4406	24.2108	24.0482	24.1678	23.8439	24.0789	24.1811	24.0316	23.7498	24.1497	H6C6Z5	tr|H6C6Z5|H6C6Z5_EXODN Ribosomal protein L15 OS=Exophiala dermatitidis (strain ATCC 34100 / CBS 525.76 / NIH/UT8656) OX=858893 GN=HMPREF1120_07479 PE=3 SV=1	tr|H6C6Z5|H6C6Z5_EXODN Ribosomal protein L15 OS=Exophiala dermatitidis (strain ATCC 34100 / CBS 525.76 / NIH/UT8656) OX=858893 GN=HMPREF1120_07479 PE=3 SV=1	TRUE	1	-1.80003	-0.931417	-1.36572	0.000429321	2.13314e-06	-1.54452	-0.716337	-1.13043	0.0309749	1.41007e-05	0.187414	1.0156	0.601508	0.426056	0.00660485	-0.199013	0.669597	0.235292	0.963452	0.271861
H6C8I8	Increased after evolution	22.9397	22.6926	23.4369	23.3759	23.5855	23.5431	22.8107	23.4067	23.416	24.0189	23.7733	23.3045	24.5568	24.7315	24.5855	24.5389	24.6774	24.377	24.6555	24.5827	24.8882	24.6653	24.8179	H6C8I8	tr|H6C8I8|H6C8I8_EXODN 60S ribosomal protein L6 OS=Exophiala dermatitidis (strain ATCC 34100 / CBS 525.76 / NIH/UT8656) OX=858893 GN=HMPREF1120_08377 PE=3 SV=1	tr|H6C8I8|H6C8I8_EXODN 60S ribosomal protein L6 OS=Exophiala dermatitidis (strain ATCC 34100 / CBS 525.76 / NIH/UT8656) OX=858893 GN=HMPREF1120_08377 PE=3 SV=1	FALSE	0	-1.72753	-0.983907	-1.35572	2.48399e-05	2.4735e-07	-1.75667	-1.04766	-1.40217	0.000232602	7.05802e-08	-0.547238	0.16178	-0.192729	0.810175	0.270247	-0.418258	0.325366	-0.0464464	0.98485	0.797118
H6CA57	Increased after evolution	23.9893	23.8903	23.7681	23.6819	23.8678	23.6503	23.9249	23.6835	23.8562	23.5907	23.7805	23.8284	25.1671	25.2669	24.9831	24.901	25.03	25.1178	25.0803	24.9966	24.7991	24.9208	25.0008	H6CA57	tr|H6CA57|H6CA57_EXODN 60S ribosomal protein L7 OS=Exophiala dermatitidis (strain ATCC 34100 / CBS 525.76 / NIH/UT8656) OX=858893 GN=HMPREF1120_07996 PE=4 SV=1	tr|H6CA57|H6CA57_EXODN 60S ribosomal protein L7 OS=Exophiala dermatitidis (strain ATCC 34100 / CBS 525.76 / NIH/UT8656) OX=858893 GN=HMPREF1120_07996 PE=4 SV=1	FALSE	0	-1.42707	-1.0962	-1.26163	1.45208e-14	7.66786e-13	-1.33566	-1.02019	-1.17792	1.87271e-14	1.13394e-12	-0.127137	0.188335	0.0305991	0.876966	0.690077	-0.0817261	0.249145	0.0837092	0.96662	0.303849
H6CAM7	Increased after evolution	0	0	0	0	0	0	0	0	0	0	0	0	21.3359	21.3079	21.3172	0	21.7462	21.3411	21.3139	21.2166	21.3197	21.4783	21.4835	H6CAM7	tr|H6CAM7|H6CAM7_EXODN DNA helicase OS=Exophiala dermatitidis (strain ATCC 34100 / CBS 525.76 / NIH/UT8656) OX=858893 GN=HMPREF1120_08768 PE=3 SV=1	tr|H6CAM7|H6CAM7_EXODN DNA helicase OS=Exophiala dermatitidis (strain ATCC 34100 / CBS 525.76 / NIH/UT8656) OX=858893 GN=HMPREF1120_08768 PE=3 SV=1	TRUE	13	-22.5455	-11.7373	-17.1414	0.000371329	1.8898e-06	-26.5115	-16.2063	-21.3589	9.67752e-05	3.35381e-08	-5.15259	5.15259	0	0.898999	1	-9.62151	1.18666	-4.21743	0.928301	0.119218
H6CB65	Increased after evolution	0	0	0	0	0	21.3617	0	0	0	0	0	0	21.7088	22.039	22.1507	22.1379	22.7272	21.7844	22.0865	22.0707	22.1335	22.2178	22.0931	H6CB65	tr|H6CB65|H6CB65_EXODN Uncharacterized protein OS=Exophiala dermatitidis (strain ATCC 34100 / CBS 525.76 / NIH/UT8656) OX=858893 GN=HMPREF1120_08952 PE=4 SV=1	tr|H6CB65|H6CB65_EXODN Uncharacterized protein OS=Exophiala dermatitidis (strain ATCC 34100 / CBS 525.76 / NIH/UT8656) OX=858893 GN=HMPREF1120_08952 PE=4 SV=1	TRUE	11	-24.0945	-13.0904	-18.5924	0.000110761	7.64737e-07	-23.75	-13.2581	-18.504	0.00147349	4.06863e-07	-1.68569	8.80626	3.56029	0.770595	0.172291	-5.41361	5.59044	0.0884126	0.987198	0.973597
H6BLR5	Increased after evolution	27.4597	27.4346	27.3506	27.3843	27.3689	27.2372	27.2277	27.2983	27.3112	27.1173	27.0616	27.314	27.5789	27.6565	27.7199	27.6507	27.6698	27.595	27.4542	27.5806	27.6363	27.5189	27.7078	H6BLR5	tr|H6BLR5|H6BLR5_EXODN Aldehyde dehydrogenase OS=Exophiala dermatitidis (strain ATCC 34100 / CBS 525.76 / NIH/UT8656) OX=858893 GN=HMPREF1120_01109 PE=3 SV=1	tr|H6BLR5|H6BLR5_EXODN Aldehyde dehydrogenase OS=Exophiala dermatitidis (strain ATCC 34100 / CBS 525.76 / NIH/UT8656) OX=858893 GN=HMPREF1120_01109 PE=3 SV=1	FALSE	0	-0.399452	-0.165767	-0.282609	0.015895	6.14789e-05	-0.320989	-0.0981792	-0.209584	0.261493	0.00083693	0.0394474	0.262258	0.150852	0.466663	0.0104628	-0.0438174	0.189868	0.0730252	0.954383	0.207189
H6BLT7	Increased after evolution	25.2197	25.2078	25.2002	25.1977	25.2945	25.0373	24.8672	24.9152	24.8746	24.9519	24.9856	25.0604	25.3177	25.5492	25.4869	25.4386	25.4223	25.1827	25.3197	25.358	25.3779	25.2601	25.4194	H6BLT7	tr|H6BLT7|H6BLT7_EXODN 40S ribosomal protein S2 OS=Exophiala dermatitidis (strain ATCC 34100 / CBS 525.76 / NIH/UT8656) OX=858893 GN=HMPREF1120_00149 PE=3 SV=1	tr|H6BLT7|H6BLT7_EXODN 40S ribosomal protein S2 OS=Exophiala dermatitidis (strain ATCC 34100 / CBS 525.76 / NIH/UT8656) OX=858893 GN=HMPREF1120_00149 PE=3 SV=1	FALSE	0	-0.363484	-0.136695	-0.250089	0.0366361	0.000172159	-0.234886	-0.0186504	-0.126768	0.666834	0.0238213	0.142268	0.358504	0.250386	0.095298	0.000100856	0.00992643	0.236716	0.123321	0.805507	0.0345145
H6BTR8	Increased after evolution	24.0914	23.8499	23.8957	23.5351	23.8533	23.7326	23.8908	23.6241	23.6339	23.2981	23.6803	23.7743	24.6528	24.728	24.3768	24.6262	24.4878	24.3871	24.4892	24.377	24.2429	24.1725	24.0843	H6BTR8	tr|H6BTR8|H6BTR8_EXODN Ribosomal protein OS=Exophiala dermatitidis (strain ATCC 34100 / CBS 525.76 / NIH/UT8656) OX=858893 GN=HMPREF1120_03629 PE=3 SV=1	tr|H6BTR8|H6BTR8_EXODN Ribosomal protein OS=Exophiala dermatitidis (strain ATCC 34100 / CBS 525.76 / NIH/UT8656) OX=858893 GN=HMPREF1120_03629 PE=3 SV=1	FALSE	0	-0.965601	-0.53039	-0.747996	7.97743e-05	5.95857e-07	-0.673331	-0.258373	-0.465852	0.111325	0.000141904	-0.0314033	0.383554	0.176075	0.705919	0.0919451	0.0645386	0.49975	0.282144	0.62122	0.0136304
H6BUR9	Increased after evolution	20.8461	22.6877	22.4483	20.8256	23.0882	20.8184	20.9905	21.5232	21.1176	21.589	22.4636	22.6823	23.7483	23.7677	23.5318	23.2382	23.8715	23.8172	23.519	23.6575	23.7301	23.5217	23.8042	H6BUR9	tr|H6BUR9|H6BUR9_EXODN 60S ribosomal protein L16 OS=Exophiala dermatitidis (strain ATCC 34100 / CBS 525.76 / NIH/UT8656) OX=858893 GN=HMPREF1120_03880 PE=3 SV=1	tr|H6BUR9|H6BUR9_EXODN 60S ribosomal protein L16 OS=Exophiala dermatitidis (strain ATCC 34100 / CBS 525.76 / NIH/UT8656) OX=858893 GN=HMPREF1120_03880 PE=3 SV=1	TRUE	5	-2.66736	-1.02418	-1.84577	0.0312838	0.000141018	-2.67257	-1.10587	-1.88922	0.0740968	6.358e-05	-0.725328	0.841376	0.0580242	0.891514	0.878777	-0.865037	0.778136	-0.0434505	0.986484	0.913271
H6C2L1	Increased after evolution	23.3998	23.2815	22.7491	22.9759	22.7416	22.1302	23.1527	22.5123	23.2877	21.0657	22.7596	22.3553	24.5802	24.5924	24.3343	24.1794	24.4648	24.4503	24.4146	24.3157	24.4089	24.0234	24.3432	H6C2L1	tr|H6C2L1|H6C2L1_EXODN 60S ribosomal protein L10-A OS=Exophiala dermatitidis (strain ATCC 34100 / CBS 525.76 / NIH/UT8656) OX=858893 GN=HMPREF1120_05949 PE=4 SV=1	tr|H6C2L1|H6C2L1_EXODN 60S ribosomal protein L10-A OS=Exophiala dermatitidis (strain ATCC 34100 / CBS 525.76 / NIH/UT8656) OX=858893 GN=HMPREF1120_05949 PE=4 SV=1	TRUE	1	-2.1489	-0.952172	-1.55053	0.0074317	2.70281e-05	-2.01684	-0.875805	-1.44632	0.0545148	3.5273e-05	-0.213041	0.927991	0.357475	0.786993	0.206078	-0.494148	0.702576	0.104214	0.983518	0.720237
H6C2P8	Increased after evolution	27.7775	27.7989	27.9774	27.8633	27.8101	27.7108	27.713	27.7933	27.7566	27.7449	27.7865	27.8675	28.0698	28.0915	28.1574	28.0686	28.0623	27.9657	27.9842	28.0132	28.0728	28.0432	28.103	H6C2P8	tr|H6C2P8|H6C2P8_EXODN Elongation factor 2 OS=Exophiala dermatitidis (strain ATCC 34100 / CBS 525.76 / NIH/UT8656) OX=858893 GN=HMPREF1120_05986 PE=4 SV=1	tr|H6C2P8|H6C2P8_EXODN Elongation factor 2 OS=Exophiala dermatitidis (strain ATCC 34100 / CBS 525.76 / NIH/UT8656) OX=858893 GN=HMPREF1120_05986 PE=4 SV=1	FALSE	0	-0.35954	-0.174345	-0.266943	0.00175943	6.95251e-06	-0.29564	-0.119063	-0.207352	0.0873548	8.61347e-05	-0.0422493	0.134327	0.046039	0.815813	0.289699	-0.0330065	0.152189	0.0595911	0.951974	0.194543
H6C2L2	Increased after evolution	20.8461	21.003	20.768	20.8231	20.9764	20.6007	20.9905	20.9596	21.1176	21.0657	20.5628	20.4329	20.8364	21.8075	21.4494	21.8778	21.6882	21.742	22.2127	21.9681	21.5505	21.6813	22.5876	H6C2L2	tr|H6C2L2|H6C2L2_EXODN 60S ribosomal protein L30 OS=Exophiala dermatitidis (strain ATCC 34100 / CBS 525.76 / NIH/UT8656) OX=858893 GN=HMPREF1120_05950 PE=4 SV=1	tr|H6C2L2|H6C2L2_EXODN 60S ribosomal protein L30 OS=Exophiala dermatitidis (strain ATCC 34100 / CBS 525.76 / NIH/UT8656) OX=858893 GN=HMPREF1120_05950 PE=4 SV=1	TRUE	7	-1.09511	-0.296159	-0.695636	0.165972	0.00165431	-1.50171	-0.739941	-1.12083	0.0147903	5.28908e-06	-0.39951	0.362262	-0.0186242	0.894175	0.919788	-0.824667	-0.0257142	-0.425191	0.819971	0.0381171
H6BX81	Decreased after evolution	25.5101	25.454	25.4638	25.5119	25.3441	25.4438	25.6192	25.4805	25.5686	25.4096	25.4913	25.4234	25.273	25.2523	25.25	25.1922	25.3201	25.2914	25.3223	25.3291	25.2356	25.1428	25.0541	H6BX81	tr|H6BX81|H6BX81_EXODN Multifunctional fusion protein OS=Exophiala dermatitidis (strain ATCC 34100 / CBS 525.76 / NIH/UT8656) OX=858893 GN=HMPREF1120_04276 PE=3 SV=1	tr|H6BX81|H6BX81_EXODN Multifunctional fusion protein OS=Exophiala dermatitidis (strain ATCC 34100 / CBS 525.76 / NIH/UT8656) OX=858893 GN=HMPREF1120_04276 PE=3 SV=1	FALSE	0	0.0863359	0.30779	0.197063	0.147447	0.00137299	0.119803	0.33095	0.225376	0.142175	0.000242825	-0.149749	0.0613984	-0.0441755	0.839187	0.393179	-0.0824132	0.139041	0.0283137	0.980833	0.599697
H6C0Y3	Decreased after evolution	25.6437	25.7746	25.7634	25.7001	25.7475	25.7446	25.8422	25.5887	25.744	25.7844	25.7604	25.7462	25.5069	25.5776	25.5847	25.5689	25.5662	25.4758	25.6611	25.5752	25.4358	25.4766	25.5015	H6C0Y3	tr|H6C0Y3|H6C0Y3_EXODN 5-methyltetrahydropteroyltriglutamate-homocysteine methyltransferase OS=Exophiala dermatitidis (strain ATCC 34100 / CBS 525.76 / NIH/UT8656) OX=858893 GN=HMPREF1120_05363 PE=3 SV=1	tr|H6C0Y3|H6C0Y3_EXODN 5-methyltetrahydropteroyltriglutamate-homocysteine methyltransferase OS=Exophiala dermatitidis (strain ATCC 34100 / CBS 525.76 / NIH/UT8656) OX=858893 GN=HMPREF1120_05363 PE=3 SV=1	FALSE	0	0.0710617	0.265241	0.168151	0.170761	0.00173196	0.115442	0.300584	0.208013	0.110897	0.000140698	-0.107916	0.0772267	-0.0153446	0.88069	0.733171	-0.0572277	0.136951	0.0398619	0.973424	0.401973
H6C6X2	Decreased after evolution	22.4544	22.2522	22.1617	21.959	21.7945	21.6934	22.9272	22.8334	22.5437	22.2603	22.1563	22.3121	20.8364	21.5048	21.5886	21.4129	21.4466	21.5182	21.7637	21.8013	21.5098	21.4967	21.6349	H6C6X2	tr|H6C6X2|H6C6X2_EXODN Tubulin-specific chaperone A OS=Exophiala dermatitidis (strain ATCC 34100 / CBS 525.76 / NIH/UT8656) OX=858893 GN=HMPREF1120_07456 PE=3 SV=1	tr|H6C6X2|H6C6X2_EXODN Tubulin-specific chaperone A OS=Exophiala dermatitidis (strain ATCC 34100 / CBS 525.76 / NIH/UT8656) OX=858893 GN=HMPREF1120_07456 PE=3 SV=1	TRUE	1	0.36045	1.02892	0.694683	0.0574267	0.000319568	0.11309	0.750448	0.431769	0.574922	0.0104249	-0.771626	-0.134269	-0.452947	0.439612	0.00764969	-0.597147	0.0713188	-0.262914	0.926925	0.116482
H6CAM7	Increased after evolution	0	0	0	0	20.5558	0	0	0	0	0	0	0	20.9301	0	20.9157	20.3406	20.8459	20.8409	20.7418	20.6967	20.973	20.6257	20.6449	H6BQ70	tr|H6BQ70|H6BQ70_EXODN DEAD box RNA helicase HelA OS=Exophiala dermatitidis (strain ATCC 34100 / CBS 525.76 / NIH/UT8656) OX=858893 GN=HMPREF1120_01924 PE=3 SV=1	tr|H6BQ70|H6BQ70_EXODN DEAD box RNA helicase HelA OS=Exophiala dermatitidis (strain ATCC 34100 / CBS 525.76 / NIH/UT8656) OX=858893 GN=HMPREF1120_01924 PE=3 SV=1	TRUE	12	-20.6238	-5.7372	-13.1805	0.151631	0.00143395	-24.4248	-10.231	-17.3279	0.0690767	5.50923e-05	-3.67092	10.5229	3.42597	0.82512	0.326034	-11.5907	3.29591	-4.14738	0.961962	0.258854
H6BSU9	Increased after evolution	22.7497	22.7266	22.3774	22.3856	21.8536	22.8023	20.9905	20.9596	21.1176	21.0657	20.9515	22.5754	23.3858	23.301	24.0377	23.9519	23.5167	23.0832	24.2908	23.4669	23.7418	23.4971	23.6402	H6BSU9	tr|H6BSU9|H6BSU9_EXODN 50S ribosomal protein L35Ae OS=Exophiala dermatitidis (strain ATCC 34100 / CBS 525.76 / NIH/UT8656) OX=858893 GN=HMPREF1120_02424 PE=3 SV=1	tr|H6BSU9|H6BSU9_EXODN 50S ribosomal protein L35Ae OS=Exophiala dermatitidis (strain ATCC 34100 / CBS 525.76 / NIH/UT8656) OX=858893 GN=HMPREF1120_02424 PE=3 SV=1	TRUE	5	-1.71764	-0.594468	-1.15605	0.061256	0.000352136	-1.6729	-0.601999	-1.13745	0.146236	0.000255558	0.670388	1.74129	1.20584	0.103591	0.000137366	-0.542982	0.58019	0.0186037	0.986877	0.945604
H6BVZ2	Increased after evolution	26.9345	26.9487	27.3295	27.2555	27.3631	27.1182	26.9725	27.0823	26.8995	27.0903	27.1754	27.0458	27.485	27.1785	27.6125	27.5752	27.348	27.5457	27.4207	27.5234	27.4566	27.4009	27.7086	H6BVZ2	tr|H6BVZ2|H6BVZ2_EXODN Nitric oxide dioxygenase OS=Exophiala dermatitidis (strain ATCC 34100 / CBS 525.76 / NIH/UT8656) OX=858893 GN=HMPREF1120_04072 PE=3 SV=1	tr|H6BVZ2|H6BVZ2_EXODN Nitric oxide dioxygenase OS=Exophiala dermatitidis (strain ATCC 34100 / CBS 525.76 / NIH/UT8656) OX=858893 GN=HMPREF1120_04072 PE=3 SV=1	FALSE	0	-0.469994	-0.093214	-0.281604	0.316512	0.00541067	-0.530706	-0.17146	-0.351083	0.222709	0.000585169	-0.0657028	0.293543	0.11392	0.784682	0.200822	-0.257869	0.118911	-0.069479	0.975793	0.450766
H6BYE0	Increased after evolution	25.9477	25.9372	26.2169	26.3075	26.5506	26.2576	25.7406	25.8113	25.7071	25.8983	25.8102	25.9763	26.2376	26.3787	26.4727	26.4565	26.1615	26.1997	26.3004	26.2368	26.3272	26.3544	26.4743	H6BYE0	tr|H6BYE0|H6BYE0_EXODN 40S ribosomal protein S1 OS=Exophiala dermatitidis (strain ATCC 34100 / CBS 525.76 / NIH/UT8656) OX=858893 GN=RPS1 PE=3 SV=1	tr|H6BYE0|H6BYE0_EXODN 40S ribosomal protein S1 OS=Exophiala dermatitidis (strain ATCC 34100 / CBS 525.76 / NIH/UT8656) OX=858893 GN=RPS1 PE=3 SV=1	FALSE	0	-0.332766	0.0558139	-0.138476	0.781056	0.152715	-0.297778	0.0727183	-0.11253	0.843373	0.219714	0.19369	0.564187	0.378938	0.163981	0.000375173	-0.168344	0.220236	0.0259462	0.984631	0.783473
H6BZE4	Increased after evolution	26.1817	26.2132	26.3798	26.0693	26.4575	26.1903	25.9493	26.0688	25.9262	25.7909	26.0583	25.9668	26.2467	26.2736	26.5615	26.653	26.4465	26.3268	26.3023	26.3461	26.4166	26.584	26.628	H6BZE4	tr|H6BZE4|H6BZE4_EXODN NADP-dependent mannitol dehydrogenase OS=Exophiala dermatitidis (strain ATCC 34100 / CBS 525.76 / NIH/UT8656) OX=858893 GN=HMPREF1120_05062 PE=4 SV=1	tr|H6BZE4|H6BZE4_EXODN NADP-dependent mannitol dehydrogenase OS=Exophiala dermatitidis (strain ATCC 34100 / CBS 525.76 / NIH/UT8656) OX=858893 GN=HMPREF1120_05062 PE=4 SV=1	FALSE	0	-0.367828	-0.00744779	-0.187638	0.629203	0.0420371	-0.357162	-0.0135533	-0.185358	0.707036	0.0358214	0.116772	0.460382	0.288577	0.317266	0.00223068	-0.17791	0.18247	0.00228012	0.987261	0.979207
H6C0N7	Increased after evolution	24.1537	24.0153	24.2779	24.1408	24.3844	24.3216	24.1972	23.8515	24.1415	23.9858	24.1469	23.9599	24.464	24.5701	24.6147	24.3561	24.5873	24.3155	24.4596	24.4145	24.6277	24.6204	24.456	H6C0N7	tr|H6C0N7|H6C0N7_EXODN 40S ribosomal protein S24 OS=Exophiala dermatitidis (strain ATCC 34100 / CBS 525.76 / NIH/UT8656) OX=858893 GN=HMPREF1120_05323 PE=3 SV=1	tr|H6C0N7|H6C0N7_EXODN 40S ribosomal protein S24 OS=Exophiala dermatitidis (strain ATCC 34100 / CBS 525.76 / NIH/UT8656) OX=858893 GN=HMPREF1120_05323 PE=3 SV=1	FALSE	0	-0.466459	-0.13918	-0.30282	0.117151	0.00097242	-0.422709	-0.110661	-0.266685	0.36226	0.00193312	0.0124543	0.324502	0.168478	0.587751	0.035678	-0.127505	0.199774	0.0361341	0.982063	0.6501
H6C1Y6	Increased after evolution	23.0375	23.0733	23.3004	23.2834	23.0452	23.1168	23.3775	23.222	23.1844	23.3513	20.9515	22.8233	24.6591	24.7672	24.4371	24.1796	24.2696	24.2533	24.5017	24.3336	24.3787	23.8545	24.197	H6C1Y6	tr|H6C1Y6|H6C1Y6_EXODN 60S ribosomal protein L20 OS=Exophiala dermatitidis (strain ATCC 34100 / CBS 525.76 / NIH/UT8656) OX=858893 GN=HMPREF1120_06676 PE=3 SV=1	tr|H6C1Y6|H6C1Y6_EXODN 60S ribosomal protein L20 OS=Exophiala dermatitidis (strain ATCC 34100 / CBS 525.76 / NIH/UT8656) OX=858893 GN=HMPREF1120_06676 PE=3 SV=1	TRUE	1	-1.94869	-0.690823	-1.31976	0.0537328	0.000289925	-1.71004	-0.510709	-1.11038	0.278004	0.000967101	-0.275243	0.924091	0.324424	0.810859	0.272513	-0.419553	0.838319	0.209383	0.97759	0.495454
H6C308	Increased after evolution	21.4945	21.6689	21.5337	21.9521	22.4356	21.9856	20.9905	20.9596	21.1176	21.0657	20.9515	21.5272	22.4708	22.2389	22.4584	22.3859	21.7661	21.9961	21.9845	22.0603	22.3658	22.1928	22.2239	H6C308	tr|H6C308|H6C308_EXODN Phosphoenolpyruvate carboxykinase [ATP] OS=Exophiala dermatitidis (strain ATCC 34100 / CBS 525.76 / NIH/UT8656) OX=858893 GN=HMPREF1120_06041 PE=3 SV=1	tr|H6C308|H6C308_EXODN Phosphoenolpyruvate carboxykinase [ATP] OS=Exophiala dermatitidis (strain ATCC 34100 / CBS 525.76 / NIH/UT8656) OX=858893 GN=HMPREF1120_06041 PE=3 SV=1	TRUE	5	-0.747359	-0.0905108	-0.418935	0.474637	0.0149993	-0.605309	0.0209715	-0.292169	0.760232	0.0658148	0.429918	1.0562	0.743058	0.0895241	7.66038e-05	-0.201658	0.45519	0.126766	0.974857	0.43027
H6C5X4	Increased after evolution	0	0	21.0035	0	21.5739	21.9824	0	0	0	0	0	0	21.6412	22.1483	22.057	22.2839	21.8974	21.8102	21.7656	22.168	22.1691	22.5803	22.5411	H6C5X4	tr|H6C5X4|H6C5X4_EXODN Uncharacterized protein OS=Exophiala dermatitidis (strain ATCC 34100 / CBS 525.76 / NIH/UT8656) OX=858893 GN=HMPREF1120_07119 PE=4 SV=1	tr|H6C5X4|H6C5X4_EXODN Uncharacterized protein OS=Exophiala dermatitidis (strain ATCC 34100 / CBS 525.76 / NIH/UT8656) OX=858893 GN=HMPREF1120_07119 PE=4 SV=1	TRUE	9	-18.6826	-3.80854	-11.2456	0.304509	0.00498388	-18.5033	-4.32148	-11.4124	0.423883	0.00312979	3.66904	17.8509	10.76	0.396068	0.0048594	-7.60386	7.2702	-0.166832	0.98708	0.963148
H6C4T5	Increased after evolution	0	19.2875	19.8745	0	20.8103	0	0	0	0	0	0	0	20.4836	0	0	21.0874	21.0768	21.0764	21.0985	21.09	21.693	21.3417	21.2405	H6C4T5	tr|H6C4T5|H6C4T5_EXODN 50S ribosomal protein L18e OS=Exophiala dermatitidis (strain ATCC 34100 / CBS 525.76 / NIH/UT8656) OX=858893 GN=HMPREF1120_06522 PE=4 SV=1	tr|H6C4T5|H6C4T5_EXODN 50S ribosomal protein L18e OS=Exophiala dermatitidis (strain ATCC 34100 / CBS 525.76 / NIH/UT8656) OX=858893 GN=HMPREF1120_06522 PE=4 SV=1	TRUE	11	-11.987	6.91872	-2.53416	0.883951	0.582287	-20.2742	-2.24831	-11.2613	0.630175	0.016886	0.982424	19.0084	9.99539	0.570419	0.031459	-18.18	0.72576	-8.72712	0.887261	0.0684702
H6BP22	Up in WTEr	21.7402	22.0688	22.2224	20.8256	22.1562	22.1249	22.0847	20.9596	21.1176	21.0657	20.9515	20.9171	20.8364	22.1081	22.0233	20.957	20.9762	22.4086	22.5046	22.4604	22.6711	22.4116	22.5475	H6BP22	tr|H6BP22|H6BP22_EXODN UDP-glucose 4-epimerase OS=Exophiala dermatitidis (strain ATCC 34100 / CBS 525.76 / NIH/UT8656) OX=858893 GN=HMPREF1120_01443 PE=3 SV=1	tr|H6BP22|H6BP22_EXODN UDP-glucose 4-epimerase OS=Exophiala dermatitidis (strain ATCC 34100 / CBS 525.76 / NIH/UT8656) OX=858893 GN=HMPREF1120_01443 PE=3 SV=1	TRUE	9	-0.0936767	1.046	0.47616	0.733576	0.0966963	-1.18759	-0.100955	-0.644273	0.660724	0.0224568	0.130336	1.21697	0.673654	0.505936	0.0176307	-1.69027	-0.550596	-1.12043	0.0578638	0.00055272
H6BYY5	Up in WTr	23.4623	23.3875	23.6193	23.4732	23.5621	23.5183	23.6212	23.6261	23.7226	23.8635	23.3785	23.6863	23.4941	23.4348	23.4097	23.5986	23.405	23.3396	23.416	23.3038	23.3938	23.1255	23.3156	H6BYY5	tr|H6BYY5|H6BYY5_EXODN Adenosine kinase OS=Exophiala dermatitidis (strain ATCC 34100 / CBS 525.76 / NIH/UT8656) OX=858893 GN=HMPREF1120_04912 PE=4 SV=1	tr|H6BYY5|H6BYY5_EXODN Adenosine kinase OS=Exophiala dermatitidis (strain ATCC 34100 / CBS 525.76 / NIH/UT8656) OX=858893 GN=HMPREF1120_04912 PE=4 SV=1	FALSE	0	-0.111832	0.182531	0.03535	0.887865	0.621894	0.0477165	0.328381	0.188049	0.583034	0.0111653	-0.286235	-0.00557103	-0.145903	0.610755	0.0423286	0.00551705	0.29988	0.152699	0.835427	0.0427266
H6BZ31	Up in WTr	23.3059	23.3679	23.2284	23.1246	22.9354	22.9008	23.478	23.3713	23.4438	23.1072	23.0794	23.1339	23.061	22.9358	22.7993	22.9898	22.8165	22.7337	22.725	22.9683	22.926	22.5832	22.703	H6BZ31	tr|H6BZ31|H6BZ31_EXODN Phosphoserine aminotransferase OS=Exophiala dermatitidis (strain ATCC 34100 / CBS 525.76 / NIH/UT8656) OX=858893 GN=HMPREF1120_04958 PE=3 SV=1	tr|H6BZ31|H6BZ31_EXODN Phosphoserine aminotransferase OS=Exophiala dermatitidis (strain ATCC 34100 / CBS 525.76 / NIH/UT8656) OX=858893 GN=HMPREF1120_04958 PE=3 SV=1	FALSE	0	0.0159809	0.430704	0.223342	0.607819	0.0361021	0.172905	0.568327	0.370616	0.265216	0.000864958	-0.322806	0.0726167	-0.125095	0.78514	0.201849	-0.0600875	0.354635	0.147274	0.941885	0.154088
H6CAR6	Down in WTr	0	20.3844	20.374	20.236	20.4487	20.5818	0	0	0	0	0	0	20.8241	21.409	21.0811	20.8141	20.693	20.8349	20.835	20.2973	0	21.0378	20.8439	H6CAR6	tr|H6CAR6|H6CAR6_EXODN Ferric-chelate reductase (Fre2) OS=Exophiala dermatitidis (strain ATCC 34100 / CBS 525.76 / NIH/UT8656) OX=858893 GN=HMPREF1120_08807 PE=4 SV=1	tr|H6CAR6|H6CAR6_EXODN Ferric-chelate reductase (Fre2) OS=Exophiala dermatitidis (strain ATCC 34100 / CBS 525.76 / NIH/UT8656) OX=858893 GN=HMPREF1120_08807 PE=4 SV=1	TRUE	8	-11.4566	3.53632	-3.96013	0.83475	0.283628	-7.45158	6.84358	-0.304	0.913676	0.930199	9.85656	24.1517	17.0041	0.0891661	7.43959e-05	-3.84032	11.1526	3.65613	0.968096	0.321196
H6CAS1	Down in WTr	0	21.4699	22.1986	21.9918	22.1813	21.7725	0	0	0	0	0	0	21.3576	21.5522	22.0143	21.9155	21.7033	21.8437	21.625	21.7421	0	21.7596	22.0362	H6CAS1	tr|H6CAS1|H6CAS1_EXODN Glycerol kinase OS=Exophiala dermatitidis (strain ATCC 34100 / CBS 525.76 / NIH/UT8656) OX=858893 GN=HMPREF1120_08812 PE=3 SV=1	tr|H6CAS1|H6CAS1_EXODN Glycerol kinase OS=Exophiala dermatitidis (strain ATCC 34100 / CBS 525.76 / NIH/UT8656) OX=858893 GN=HMPREF1120_08812 PE=3 SV=1	TRUE	8	-11.3997	4.52056	-3.43956	0.855957	0.378199	-7.48842	7.69094	0.101259	0.915797	0.978077	10.6794	25.8587	18.269	0.0874137	6.50065e-05	-4.4193	11.5009	3.54082	0.971225	0.3646
H6CAK3	Increased after radiation	22.2999	21.8745	21.9282	21.4707	21.5786	21.3353	22.6091	22.6885	22.4741	22.3812	22.3397	22.36	20.8364	20.1256	21.3093	20.957	20.9762	23.2595	23.4158	23.2633	22.8875	23.0672	22.8093	H6CAK3	tr|H6CAK3|H6CAK3_EXODN Uncharacterized protein OS=Exophiala dermatitidis (strain ATCC 34100 / CBS 525.76 / NIH/UT8656) OX=858893 GN=HMPREF1120_08138 PE=4 SV=1	tr|H6CAK3|H6CAK3_EXODN Uncharacterized protein OS=Exophiala dermatitidis (strain ATCC 34100 / CBS 525.76 / NIH/UT8656) OX=858893 GN=HMPREF1120_08138 PE=4 SV=1	TRUE	3	0.52775	1.28617	0.906962	0.0177124	6.99916e-05	-1.73081	-1.00768	-1.36925	0.000497033	1.38748e-07	-1.08914	-0.366008	-0.727572	0.17694	0.000441377	-2.65542	-1.897	-2.27621	1.41207e-13	6.13094e-11
H6C3X3	Down in WTEc	22.6838	22.7367	22.3552	22.3581	22.3666	22.3548	22.7089	20.9596	22.4564	22.3983	22.4005	22.2545	20.8364	20.8326	22.3396	20.957	20.9762	22.554	22.3209	22.3479	22.5217	22.3417	22.3517	H6C3X3	tr|H6C3X3|H6C3X3_EXODN NADH-ubiquinone oxidoreductase 23 kDa subunit, mitochondrial OS=Exophiala dermatitidis (strain ATCC 34100 / CBS 525.76 / NIH/UT8656) OX=858893 GN=HMPREF1120_06350 PE=3 SV=1	tr|H6C3X3|H6C3X3_EXODN NADH-ubiquinone oxidoreductase 23 kDa subunit, mitochondrial OS=Exophiala dermatitidis (strain ATCC 34100 / CBS 525.76 / NIH/UT8656) OX=858893 GN=HMPREF1120_06350 PE=3 SV=1	TRUE	5	0.732777	1.84223	1.2875	0.0231477	9.83979e-05	-0.459354	0.598464	0.0695548	0.906533	0.78669	-0.249414	0.808403	0.279495	0.814065	0.283479	-1.77267	-0.663222	-1.21795	0.0272567	0.000180629
H6BJY6	Increased after evolution	26.0631	26.02	26.3905	26.3474	26.2848	26.3844	26.2856	26.1973	26.4215	26.372	26.3056	26.4087	26.646	26.6985	26.697	26.6216	26.5621	26.5496	26.5769	26.5591	26.7027	26.5694	26.6797	H6BJY6	tr|H6BJY6|H6BJY6_EXODN 40S ribosomal protein S3 OS=Exophiala dermatitidis (strain ATCC 34100 / CBS 525.76 / NIH/UT8656) OX=858893 GN=HMPREF1120_00652 PE=3 SV=1	tr|H6BJY6|H6BJY6_EXODN 40S ribosomal protein S3 OS=Exophiala dermatitidis (strain ATCC 34100 / CBS 525.76 / NIH/UT8656) OX=858893 GN=HMPREF1120_00652 PE=3 SV=1	FALSE	0	-0.535086	-0.258287	-0.396686	0.00190945	7.50243e-06	-0.489819	-0.225901	-0.35786	0.0327703	1.53352e-05	-0.215388	0.0485304	-0.0834286	0.785286	0.202179	-0.0995737	0.177226	0.0388261	0.979874	0.565028
H6BUJ2	Increased after evolution	22.4921	22.7983	22.5735	22.5769	22.5725	22.5381	22.8257	22.52	22.6362	22.8916	22.5816	22.9427	23.2155	23.3448	23.1037	22.9573	23.3813	23.1567	23.0744	23.0442	22.9205	23.0458	23.0617	H6BUJ2	tr|H6BUJ2|H6BUJ2_EXODN 1,4-alpha-glucan-branching enzyme OS=Exophiala dermatitidis (strain ATCC 34100 / CBS 525.76 / NIH/UT8656) OX=858893 GN=HMPREF1120_03029 PE=4 SV=1	tr|H6BUJ2|H6BUJ2_EXODN 1,4-alpha-glucan-branching enzyme OS=Exophiala dermatitidis (strain ATCC 34100 / CBS 525.76 / NIH/UT8656) OX=858893 GN=HMPREF1120_03029 PE=4 SV=1	FALSE	0	-0.785981	-0.43124	-0.60861	8.20836e-05	6.11577e-07	-0.627763	-0.289531	-0.458647	0.0327576	1.53263e-05	-0.310178	0.0280535	-0.141062	0.71216	0.0972529	-0.0274069	0.327333	0.149963	0.912209	0.0930784
H6BL71	Increased after evolution	23.8995	24.014	23.8804	23.892	24.1556	24.209	24.6311	23.8466	24.016	24.0921	24.3226	24.4174	24.8832	24.6778	24.5847	24.3239	24.9495	24.6053	24.4999	24.6095	24.6644	25.0482	24.5579	H6BL71	tr|H6BL71|H6BL71_EXODN 60S ribosomal protein L11 OS=Exophiala dermatitidis (strain ATCC 34100 / CBS 525.76 / NIH/UT8656) OX=858893 GN=HMPREF1120_00045 PE=3 SV=1	tr|H6BL71|H6BL71_EXODN 60S ribosomal protein L11 OS=Exophiala dermatitidis (strain ATCC 34100 / CBS 525.76 / NIH/UT8656) OX=858893 GN=HMPREF1120_00045 PE=3 SV=1	FALSE	0	-0.956498	-0.394266	-0.675382	0.0169687	6.64536e-05	-0.923801	-0.387734	-0.655768	0.0682546	5.37961e-05	-0.480547	0.0555209	-0.212513	0.729137	0.113785	-0.261502	0.300731	0.0196146	0.986131	0.885757
H6BLC9	Increased after evolution	0	0	0	0	0	0	0	0	0	0	0	0	21.9496	22.0469	21.838	22.1607	21.7462	21.8419	22.2679	21.9705	21.747	0	0	H6BLC9	tr|H6BLC9|H6BLC9_EXODN Replication factor A2 OS=Exophiala dermatitidis (strain ATCC 34100 / CBS 525.76 / NIH/UT8656) OX=858893 GN=HMPREF1120_01029 PE=4 SV=1	tr|H6BLC9|H6BLC9_EXODN Replication factor A2 OS=Exophiala dermatitidis (strain ATCC 34100 / CBS 525.76 / NIH/UT8656) OX=858893 GN=HMPREF1120_01029 PE=4 SV=1	TRUE	14	-29.097	-14.7996	-21.9483	0.000646926	2.97236e-06	-21.4539	-7.82187	-14.6379	0.137715	0.000228153	-6.81601	6.81601	0	0.898999	1	0.1617	14.4591	7.31039	0.843391	0.0454877
H6BNJ8	Increased after evolution	24.1115	23.9648	24.0903	24.3039	24.2211	24.4703	24.2721	24.0877	24.1219	24.2393	24.3955	24.3595	24.5114	24.5105	24.5406	24.5306	24.7132	24.4047	24.7076	24.562	24.6524	24.5807	24.4642	H6BNJ8	tr|H6BNJ8|H6BNJ8_EXODN Uncharacterized protein OS=Exophiala dermatitidis (strain ATCC 34100 / CBS 525.76 / NIH/UT8656) OX=858893 GN=HMPREF1120_00589 PE=4 SV=1	tr|H6BNJ8|H6BNJ8_EXODN Uncharacterized protein OS=Exophiala dermatitidis (strain ATCC 34100 / CBS 525.76 / NIH/UT8656) OX=858893 GN=HMPREF1120_00589 PE=4 SV=1	FALSE	0	-0.537249	-0.197964	-0.367606	0.0422297	0.000207625	-0.530025	-0.206529	-0.368277	0.103744	0.000121787	-0.214124	0.109372	-0.0523761	0.85706	0.507183	-0.170314	0.168972	-0.000671065	0.987417	0.993499
H6C7F0	Increased after evolution	24.5601	24.4593	24.5612	24.4715	24.3743	24.3426	24.5665	24.56	24.695	24.3162	24.3798	24.528	25.0068	24.8975	24.8838	24.6059	25.0653	24.7545	24.8736	24.8835	24.6284	24.4475	24.6465	H6C7F0	tr|H6C7F0|H6C7F0_EXODN 40S ribosomal protein S13 OS=Exophiala dermatitidis (strain ATCC 34100 / CBS 525.76 / NIH/UT8656) OX=858893 GN=HMPREF1120_07631 PE=3 SV=1	tr|H6C7F0|H6C7F0_EXODN 40S ribosomal protein S13 OS=Exophiala dermatitidis (strain ATCC 34100 / CBS 525.76 / NIH/UT8656) OX=858893 GN=HMPREF1120_07631 PE=3 SV=1	FALSE	0	-0.615789	-0.244941	-0.430365	0.0231473	9.83954e-05	-0.420987	-0.0673981	-0.244193	0.560282	0.00922515	-0.222881	0.130708	-0.0460868	0.867345	0.592671	0.000748476	0.371596	0.186172	0.852794	0.0491663
H6C5E3	Down in WTc	23.7112	23.6259	23.8419	23.5801	23.6835	23.4707	24.2032	23.9147	24.0807	24.1566	23.8953	24.0615	24.0419	24.2869	24.0444	24.0742	24.2785	23.8797	24.1309	24.0802	24.1597	23.723	23.9206	H6C5E3	tr|H6C5E3|H6C5E3_EXODN Peptidylprolyl isomerase OS=Exophiala dermatitidis (strain ATCC 34100 / CBS 525.76 / NIH/UT8656) OX=858893 GN=HMPREF1120_06990 PE=4 SV=1	tr|H6C5E3|H6C5E3_EXODN Peptidylprolyl isomerase OS=Exophiala dermatitidis (strain ATCC 34100 / CBS 525.76 / NIH/UT8656) OX=858893 GN=HMPREF1120_06990 PE=4 SV=1	FALSE	0	-0.670998	-0.314957	-0.492978	0.00311894	1.17432e-05	-0.49988	-0.160407	-0.330143	0.227568	0.000613018	-0.569499	-0.230027	-0.399763	0.0905259	8.34272e-05	-0.0151866	0.340855	0.162834	0.890354	0.0708572
H6C549	Decreased after radiation	23.123	23.2306	23.2749	23.2964	23.2504	23.2635	22.5409	22.9764	22.9773	22.7025	22.9938	23.078	22.9924	23.2272	23.0621	23.0724	23.0102	22.947	22.5691	22.7191	22.6478	22.6532	22.7357	H6C549	tr|H6C549|H6C549_EXODN Aromatic-L-amino-acid decarboxylase OS=Exophiala dermatitidis (strain ATCC 34100 / CBS 525.76 / NIH/UT8656) OX=858893 GN=HMPREF1120_07744 PE=4 SV=1	tr|H6C549|H6C549_EXODN Aromatic-L-amino-acid decarboxylase OS=Exophiala dermatitidis (strain ATCC 34100 / CBS 525.76 / NIH/UT8656) OX=858893 GN=HMPREF1120_07744 PE=4 SV=1	FALSE	0	-0.00851901	0.34234	0.16691	0.678782	0.0610746	0.360524	0.695054	0.527789	0.00654227	2.03343e-06	0.194364	0.528894	0.361629	0.122833	0.000212672	0.18545	0.536308	0.360879	0.0388611	0.000354608
H6BMI2	Up in WTEc	22.467	22.4559	21.993	0	0	0	0	21.5507	0	22.262	21.9469	0	22.2375	22.6202	22.4376	22.6342	22.1247	0	0	0	0	0	0	H6BMI2	tr|H6BMI2|H6BMI2_EXODN (R,R)-butanediol dehydrogenase OS=Exophiala dermatitidis (strain ATCC 34100 / CBS 525.76 / NIH/UT8656) OX=858893 GN=HMPREF1120_00283 PE=3 SV=1	tr|H6BMI2|H6BMI2_EXODN (R,R)-butanediol dehydrogenase OS=Exophiala dermatitidis (strain ATCC 34100 / CBS 525.76 / NIH/UT8656) OX=858893 GN=HMPREF1120_00283 PE=3 SV=1	TRUE	12	-22.0576	-0.458772	-11.2582	0.62853	0.0418333	0.85583	21.4495	11.1526	0.705325	0.0351771	-10.1041	10.4895	0.192714	0.897204	0.96925	11.6114	33.2102	22.4108	0.0375938	0.000324673
H6C292	Decreased after radiation	0	0	21.332	0	21.7563	21.5074	0	0	0	0	0	0	21.6222	21.0628	21.3623	0	0	0	0	0	0	0	21.247	H6C292	tr|H6C292|H6C292_EXODN Eukaryotic translation initiation factor 3 subunit E OS=Exophiala dermatitidis (strain ATCC 34100 / CBS 525.76 / NIH/UT8656) OX=858893 GN=INT6 PE=3 SV=1	tr|H6C292|H6C292_EXODN Eukaryotic translation initiation factor 3 subunit E OS=Exophiala dermatitidis (strain ATCC 34100 / CBS 525.76 / NIH/UT8656) OX=858893 GN=INT6 PE=3 SV=1	TRUE	16	-13.3856	9.29854	-2.04351	0.895581	0.711047	-3.58943	18.039	7.22479	0.831045	0.178773	-0.0482657	21.5802	10.766	0.634901	0.0509367	-2.07375	20.6103	9.2683	0.919683	0.103779
H6CAK2	Decreased after radiation	21.9076	21.7056	0	21.2975	0	20.8835	0	0	0	0	0	0	21.3524	21.4617	21.1226	21.2588	0	0	21.3621	0	0	0	0	H6CAK2	tr|H6CAK2|H6CAK2_EXODN Formyltetrahydrofolate deformylase OS=Exophiala dermatitidis (strain ATCC 34100 / CBS 525.76 / NIH/UT8656) OX=858893 GN=HMPREF1120_08137 PE=3 SV=1	tr|H6CAK2|H6CAK2_EXODN Formyltetrahydrofolate deformylase OS=Exophiala dermatitidis (strain ATCC 34100 / CBS 525.76 / NIH/UT8656) OX=858893 GN=HMPREF1120_08137 PE=3 SV=1	TRUE	14	-13.1255	7.64538	-2.74008	0.884561	0.58823	0.83653	20.6408	10.7387	0.704771	0.0349715	4.39688	24.2012	14.299	0.429827	0.00687626	3.0933	23.8642	13.4788	0.619812	0.0135519
H6BZW0	Decreased after radiation	21.603	21.6251	21.5718	0	0	21.5433	0	0	0	0	0	0	0	21.5389	21.4595	21.4256	0	21.2515	21.6668	21.5158	0	0	0	H6BZW0	tr|H6BZW0|H6BZW0_EXODN Saccharopine dehydrogenase (NAD+, L-lysine forming) OS=Exophiala dermatitidis (strain ATCC 34100 / CBS 525.76 / NIH/UT8656) OX=858893 GN=HMPREF1120_04381 PE=4 SV=1	tr|H6BZW0|H6BZW0_EXODN Saccharopine dehydrogenase (NAD+, L-lysine forming) OS=Exophiala dermatitidis (strain ATCC 34100 / CBS 525.76 / NIH/UT8656) OX=858893 GN=HMPREF1120_04381 PE=4 SV=1	TRUE	13	-10.6738	13.6853	1.50574	0.902054	0.799165	-7.96123	15.2642	3.65151	0.888018	0.519423	2.7778	26.0033	14.3905	0.506147	0.0176854	-10.0338	14.3253	2.14577	0.98346	0.717152
H6C9G3	Decreased after radiation	21.5647	21.5608	22.1661	21.8962	22.4063	21.6511	0	0	0	0	0	0	21.786	21.3031	21.8342	0	21.9874	21.9474	0	0	0	0	21.8305	H6C9G3	tr|H6C9G3|H6C9G3_EXODN Phosphotransferase OS=Exophiala dermatitidis (strain ATCC 34100 / CBS 525.76 / NIH/UT8656) OX=858893 GN=HMPREF1120_07851 PE=3 SV=1	tr|H6C9G3|H6C9G3_EXODN Phosphotransferase OS=Exophiala dermatitidis (strain ATCC 34100 / CBS 525.76 / NIH/UT8656) OX=858893 GN=HMPREF1120_07851 PE=3 SV=1	TRUE	11	-4.49957	13.4837	4.49207	0.841504	0.309856	6.0047	23.1511	14.5779	0.367685	0.00201784	13.301	30.4474	21.8742	0.0755848	3.2638e-05	1.09418	19.0775	10.0858	0.782144	0.029772
H6BUI0	Increased after evolution	0	0	0	0	0	0	0	0	0	0	0	0	22.1748	22.3075	22.1406	0	0	22.6459	22.4303	0	22.6926	22.3554	0	H6BUI0	tr|H6BUI0|H6BUI0_EXODN Ribonucleoside-diphosphate reductase OS=Exophiala dermatitidis (strain ATCC 34100 / CBS 525.76 / NIH/UT8656) OX=858893 GN=HMPREF1120_03847 PE=3 SV=1	tr|H6BUI0|H6BUI0_EXODN Ribonucleoside-diphosphate reductase OS=Exophiala dermatitidis (strain ATCC 34100 / CBS 525.76 / NIH/UT8656) OX=858893 GN=HMPREF1120_03847 PE=3 SV=1	TRUE	16	-23.3658	-3.28337	-13.3246	0.437489	0.0118565	-24.5946	-5.44679	-15.0207	0.44891	0.00380105	-9.57392	9.57392	0	0.898999	1	-11.7373	8.34508	-1.69613	0.98367	0.728303
H6BZW1	Increased after evolution	0	0	0	0	0	0	0	0	0	21.5384	0	0	23.5051	0	23.1363	0	23.8026	0	23.3946	0	23.4662	0	23.4254	H6BZW1	tr|H6BZW1|H6BZW1_EXODN Ribosomal protein L37ae OS=Exophiala dermatitidis (strain ATCC 34100 / CBS 525.76 / NIH/UT8656) OX=858893 GN=HMPREF1120_04382 PE=3 SV=1	tr|H6BZW1|H6BZW1_EXODN Ribosomal protein L37ae OS=Exophiala dermatitidis (strain ATCC 34100 / CBS 525.76 / NIH/UT8656) OX=858893 GN=HMPREF1120_04382 PE=3 SV=1	TRUE	16	-26.285	-1.89262	-14.0888	0.558023	0.0257127	-23.343	-0.0857766	-11.7144	0.734516	0.0484859	-15.2183	8.03887	-3.58973	0.859634	0.526999	-9.82176	14.5706	2.37442	0.982903	0.689026
H6C7I1	Increased after evolution	0	0	0	0	0	0	0	0	0	0	0	0	23.4322	23.6181	0	23.4955	0	23.54	0	23.7355	0	0	0	H6C7I1	tr|H6C7I1|H6C7I1_EXODN HRXXH domain-containing protein OS=Exophiala dermatitidis (strain ATCC 34100 / CBS 525.76 / NIH/UT8656) OX=858893 GN=HMPREF1120_07662 PE=4 SV=1	tr|H6C7I1|H6C7I1_EXODN HRXXH domain-containing protein OS=Exophiala dermatitidis (strain ATCC 34100 / CBS 525.76 / NIH/UT8656) OX=858893 GN=HMPREF1120_07662 PE=4 SV=1	TRUE	18	-24.6892	-3.52916	-14.1092	0.4327	0.0115026	-17.9669	2.20838	-7.87925	0.804485	0.118921	-10.0876	10.0876	0	0.898999	1	-4.35009	16.8099	6.22991	0.958646	0.233646
H6C028	Increased after evolution	0	0	21.6568	21.6417	0	21.7088	0	0	0	0	0	0	21.897	21.9429	0	22.8497	22.0068	21.9348	21.5547	0	22.6038	0	22.8528	H6C028	tr|H6C028|H6C028_EXODN Phosphoglycolate phosphatase OS=Exophiala dermatitidis (strain ATCC 34100 / CBS 525.76 / NIH/UT8656) OX=858893 GN=HMPREF1120_05225 PE=4 SV=1	tr|H6C028|H6C028_EXODN Phosphoglycolate phosphatase OS=Exophiala dermatitidis (strain ATCC 34100 / CBS 525.76 / NIH/UT8656) OX=858893 GN=HMPREF1120_05225 PE=4 SV=1	TRUE	12	-18.7265	4.91704	-6.90471	0.820471	0.237322	-15.2614	7.28179	-3.9898	0.883207	0.468935	-0.437047	22.1061	10.8345	0.652781	0.0586807	-8.90684	14.7367	2.91491	0.981168	0.61271
H6BQB4	Increased after evolution	0	0	0	0	21.3737	21.4174	0	0	0	0	0	0	22.3785	22.0949	22.4561	22.1874	22.1752	0	22.1898	22.472	22.0838	22.2435	22.1891	H6BQB4	tr|H6BQB4|H6BQB4_EXODN 60S ribosomal protein L27 OS=Exophiala dermatitidis (strain ATCC 34100 / CBS 525.76 / NIH/UT8656) OX=858893 GN=HMPREF1120_01967 PE=3 SV=1	tr|H6BQB4|H6BQB4_EXODN 60S ribosomal protein L27 OS=Exophiala dermatitidis (strain ATCC 34100 / CBS 525.76 / NIH/UT8656) OX=858893 GN=HMPREF1120_01967 PE=3 SV=1	TRUE	11	-24.141	-6.11215	-15.1266	0.199721	0.00224845	-19.9928	-2.80293	-11.3979	0.590539	0.0119043	-1.46308	15.7268	7.13185	0.713999	0.0988901	-5.28571	12.7432	3.72873	0.973236	0.398523
H6BUB3	Up in WTc	0	20.372	20.764	0	20.5351	20.4517	0	20.8068	20.3836	0	20.6821	0	20.4345	20.2132	0	0	0	0	0	0	0	0	0	H6BUB3	tr|H6BUB3|H6BUB3_EXODN Uncharacterized protein OS=Exophiala dermatitidis (strain ATCC 34100 / CBS 525.76 / NIH/UT8656) OX=858893 GN=HMPREF1120_03005 PE=4 SV=1;tr|H6BUB2|H6BUB2_EXODN Uncharacterized protein OS=Exophiala dermatitidis (strain ATCC 34100 / CBS	tr|H6BUB3|H6BUB3_EXODN Uncharacterized protein OS=Exophiala dermatitidis (strain ATCC 34100 / CBS 525.76 / NIH/UT8656) OX=858893 GN=HMPREF1120_03005 PE=4 SV=1	TRUE	14	-6.05142	17.1666	5.5576	0.846178	0.329974	2.61837	24.7559	13.6871	0.636543	0.0178975	-7.69371	14.4438	3.37505	0.860267	0.532024	-3.47948	19.7386	8.12954	0.943548	0.15965
H6BNS8	Up in WTc	0	20.5893	20.5178	20.5721	21.0626	0	0	20.5172	0	0	0	0	21.1566	0	0	0	0	0	0	0	0	0	0	H6BNS8	tr|H6BNS8|H6BNS8_EXODN mRNA-nucleus export ATPase (Elf1) OS=Exophiala dermatitidis (strain ATCC 34100 / CBS 525.76 / NIH/UT8656) OX=858893 GN=HMPREF1120_00477 PE=4 SV=1	tr|H6BNS8|H6BNS8_EXODN mRNA-nucleus export ATPase (Elf1) OS=Exophiala dermatitidis (strain ATCC 34100 / CBS 525.76 / NIH/UT8656) OX=858893 GN=HMPREF1120_00477 PE=4 SV=1	TRUE	17	-0.524899	19.6429	9.55899	0.680583	0.0619497	4.17569	23.4049	13.7903	0.529909	0.00719791	0.756163	19.9854	10.3708	0.588439	0.0358584	-5.85258	14.3152	4.23131	0.972867	0.391872
H6CAS6	Up in WTc	21.1752	21.2239	21.0789	0	21.0987	0	0	0	0	0	0	0	0	0	0	0	0	0	0	0	0	0	0	H6CAS6	tr|H6CAS6|H6CAS6_EXODN Phosphoribosylaminoimidazole-succinocarboxamide synthase OS=Exophiala dermatitidis (strain ATCC 34100 / CBS 525.76 / NIH/UT8656) OX=858893 GN=HMPREF1120_08817 PE=3 SV=1	tr|H6CAS6|H6CAS6_EXODN Phosphoribosylaminoimidazole-succinocarboxamide synthase OS=Exophiala dermatitidis (strain ATCC 34100 / CBS 525.76 / NIH/UT8656) OX=858893 GN=HMPREF1120_08817 PE=3 SV=1	TRUE	19	7.21331	20.9789	14.0961	0.0633422	0.000370712	7.53362	20.6586	14.0961	0.137601	0.000227699	7.53362	20.6586	14.0961	0.12585	0.000227699	-6.8828	6.8828	0	0.987487	1
H6BV28	Up in WTc	21.0977	0	0	21.3037	21.4399	21.2989	0	0	0	0	0	0	0	0	0	0	0	0	0	0	0	0	21.1338	H6BV28	tr|H6BV28|H6BV28_EXODN Uncharacterized protein OS=Exophiala dermatitidis (strain ATCC 34100 / CBS 525.76 / NIH/UT8656) OX=858893 GN=HMPREF1120_03933 PE=4 SV=1	tr|H6BV28|H6BV28_EXODN Uncharacterized protein OS=Exophiala dermatitidis (strain ATCC 34100 / CBS 525.76 / NIH/UT8656) OX=858893 GN=HMPREF1120_03933 PE=4 SV=1	TRUE	18	5.3817	22.9983	14.19	0.239494	0.00310669	2.26932	19.0661	10.6677	0.619742	0.0153708	5.79161	22.5884	14.19	0.313595	0.00212609	-12.3306	5.28602	-3.5223	0.974061	0.414121
H6CAA2	Up in WTc	21.2376	21.4536	21.0298	0	21.7239	0	0	21.4146	21.4345	21.6472	0	0	21.3997	0	0	21.1043	0	0	0	0	0	0	0	H6CAA2	tr|H6CAA2|H6CAA2_EXODN Phosphoribosylaminoimidazole carboxylase OS=Exophiala dermatitidis (strain ATCC 34100 / CBS 525.76 / NIH/UT8656) OX=858893 GN=HMPREF1120_08038 PE=3 SV=1	tr|H6CAA2|H6CAA2_EXODN Phosphoribosylaminoimidazole carboxylase OS=Exophiala dermatitidis (strain ATCC 34100 / CBS 525.76 / NIH/UT8656) OX=858893 GN=HMPREF1120_08038 PE=3 SV=1	TRUE	14	-6.36527	17.8453	5.74001	0.847174	0.33449	2.69889	25.7827	14.2408	0.637875	0.0181181	-8.0505	15.0334	3.49143	0.860669	0.535248	-3.60447	20.6061	8.50081	0.943224	0.158541
H6C2Q9	Up in WTc	0	0	21.4162	21.7225	21.2716	21.503	0	0	0	0	0	0	0	0	21.771	0	0	0	0	0	0	0	0	H6C2Q9	tr|H6C2Q9|H6C2Q9_EXODN Transcription factor OS=Exophiala dermatitidis (strain ATCC 34100 / CBS 525.76 / NIH/UT8656) OX=858893 GN=HMPREF1120_06786 PE=4 SV=1	tr|H6C2Q9|H6C2Q9_EXODN Transcription factor OS=Exophiala dermatitidis (strain ATCC 34100 / CBS 525.76 / NIH/UT8656) OX=858893 GN=HMPREF1120_06786 PE=4 SV=1	TRUE	18	1.07532	18.8541	9.96469	0.580324	0.0298657	5.8432	22.7946	14.3189	0.37444	0.00212816	5.8432	22.7946	14.3189	0.31367	0.00212816	-4.53518	13.2436	4.35419	0.96793	0.319164
H6BV07	Up in WTc	22.1254	22.0157	21.4749	0	21.4458	0	0	0	0	0	0	0	0	0	0	0	0	0	0	0	0	0	0	H6BV07	tr|H6BV07|H6BV07_EXODN 2,4-dihydroxyhept-2-ene-1,7-dioic acid aldolase OS=Exophiala dermatitidis (strain ATCC 34100 / CBS 525.76 / NIH/UT8656) OX=858893 GN=HMPREF1120_03914 PE=4 SV=1	tr|H6BV07|H6BV07_EXODN 2,4-dihydroxyhept-2-ene-1,7-dioic acid aldolase OS=Exophiala dermatitidis (strain ATCC 34100 / CBS 525.76 / NIH/UT8656) OX=858893 GN=HMPREF1120_03914 PE=4 SV=1	TRUE	19	7.42323	21.5974	14.5103	0.0634597	0.000371776	7.75304	21.2676	14.5103	0.137773	0.000228382	7.75304	21.2676	14.5103	0.125981	0.000228382	-7.08707	7.08707	0	0.987487	1
H6C6S5	Up in WTc	0	0	21.4677	21.7882	21.7678	22.0715	21.5028	0	0	0	0	0	0	0	21.7315	0	0	0	0	0	0	0	0	H6C6S5	tr|H6C6S5|H6C6S5_EXODN Valyl-tRNA synthetase OS=Exophiala dermatitidis (strain ATCC 34100 / CBS 525.76 / NIH/UT8656) OX=858893 GN=HMPREF1120_07411 PE=3 SV=1	tr|H6C6S5|H6C6S5_EXODN Valyl-tRNA synthetase OS=Exophiala dermatitidis (strain ATCC 34100 / CBS 525.76 / NIH/UT8656) OX=858893 GN=HMPREF1120_07411 PE=3 SV=1	TRUE	17	-0.360866	20.7	10.1696	0.671311	0.0576071	4.47549	24.5563	14.5159	0.523223	0.006821	0.891692	20.9725	10.9321	0.582465	0.0343261	-6.18416	14.8767	4.34629	0.973292	0.399536
H6C3Z0	Up in WTc	0	0	22.5538	22.5417	22.3881	22.2373	0	22.4562	0	0	0	0	0	22.5121	0	0	22.5421	0	0	0	0	0	0	H6C3Z0	tr|H6C3Z0|H6C3Z0_EXODN DUF5353 domain-containing protein OS=Exophiala dermatitidis (strain ATCC 34100 / CBS 525.76 / NIH/UT8656) OX=858893 GN=HMPREF1120_06367 PE=4 SV=1	tr|H6C3Z0|H6C3Z0_EXODN DUF5353 domain-containing protein OS=Exophiala dermatitidis (strain ATCC 34100 / CBS 525.76 / NIH/UT8656) OX=858893 GN=HMPREF1120_06367 PE=4 SV=1	TRUE	16	-5.6806	17.5659	5.94265	0.838797	0.298965	3.87115	26.0358	14.9535	0.577974	0.0106967	0.128461	22.2931	11.2108	0.626269	0.0476395	-2.61241	20.6341	9.01084	0.929424	0.121539
H6BRJ2	Up in WTc	22.7141	22.3644	22.6783	0	22.2124	0	0	0	0	0	0	21.9457	0	0	0	0	0	0	0	0	0	0	0	H6BRJ2	tr|H6BRJ2|H6BRJ2_EXODN tRNA-binding domain-containing protein OS=Exophiala dermatitidis (strain ATCC 34100 / CBS 525.76 / NIH/UT8656) OX=858893 GN=HMPREF1120_02174 PE=4 SV=1	tr|H6BRJ2|H6BRJ2_EXODN tRNA-binding domain-containing protein OS=Exophiala dermatitidis (strain ATCC 34100 / CBS 525.76 / NIH/UT8656) OX=858893 GN=HMPREF1120_02174 PE=4 SV=1	TRUE	18	5.7476	24.2421	14.9949	0.23297	0.00295276	6.17794	23.8118	14.9949	0.367508	0.00201503	2.52033	20.1542	11.3372	0.491125	0.0143148	-9.24726	9.24726	0	0.987487	1
H6C7U9	Up in WTc	0	0	22.7922	23.1205	23.2766	23.35	0	0	0	0	0	0	0	0	22.7599	0	0	0	0	0	0	0	0	H6C7U9	tr|H6C7U9|H6C7U9_EXODN Scytalone dehydratase OS=Exophiala dermatitidis (strain ATCC 34100 / CBS 525.76 / NIH/UT8656) OX=858893 GN=HMPREF1120_07724 PE=3 SV=1	tr|H6C7U9|H6C7U9_EXODN Scytalone dehydratase OS=Exophiala dermatitidis (strain ATCC 34100 / CBS 525.76 / NIH/UT8656) OX=858893 GN=HMPREF1120_07724 PE=3 SV=1	TRUE	18	1.40248	20.3399	10.8712	0.562686	0.0265235	6.39512	24.4513	15.4232	0.36281	0.00194157	6.39512	24.4513	15.4232	0.306523	0.00194157	-4.91674	14.0207	4.55199	0.968636	0.327998
H6BPH7	Up in WTc	21.6221	0	21.3228	21.2944	21.04	20.6917	0	0	0	0	0	0	0	0	0	0	21.4074	0	0	0	0	0	0	H6BPH7	tr|H6BPH7|H6BPH7_EXODN Pentafunctional AROM polypeptide OS=Exophiala dermatitidis (strain ATCC 34100 / CBS 525.76 / NIH/UT8656) OX=858893 GN=HMPREF1120_01768 PE=3 SV=1	tr|H6BPH7|H6BPH7_EXODN Pentafunctional AROM polypeptide OS=Exophiala dermatitidis (strain ATCC 34100 / CBS 525.76 / NIH/UT8656) OX=858893 GN=HMPREF1120_01768 PE=3 SV=1	TRUE	17	5.70434	21.0563	13.3803	0.165084	0.00164014	10.3431	24.9806	17.6618	0.0738405	6.31214e-05	10.3431	24.9806	17.6618	0.0870087	6.31214e-05	-3.39451	11.9575	4.28149	0.961904	0.258375
H6C9S1	Up in WTc	21.1069	21.2617	21.4935	0	20.8726	21.2469	0	0	0	0	0	0	0	0	21.3407	0	0	0	21.5614	21.5255	0	0	0	H6C9S1	tr|H6C9S1|H6C9S1_EXODN NADH-ubiquinone oxidoreductase 30.4 kDa subunit, mitochondrial OS=Exophiala dermatitidis (strain ATCC 34100 / CBS 525.76 / NIH/UT8656) OX=858893 GN=HMPREF1120_07900 PE=3 SV=1	tr|H6C9S1|H6C9S1_EXODN NADH-ubiquinone oxidoreductase 30.4 kDa subunit, mitochondrial OS=Exophiala dermatitidis (strain ATCC 34100 / CBS 525.76 / NIH/UT8656) OX=858893 GN=HMPREF1120_07900 PE=3 SV=1	TRUE	15	3.00801	23.7829	13.3954	0.464583	0.0140733	0.578395	20.3864	10.4824	0.715191	0.0390995	7.75955	27.5676	17.6636	0.27653	0.00134814	-13.3004	7.47441	-2.91302	0.979878	0.565165
H6BZ62	Up in WTc	0	21.3593	21.6928	21.9158	21.8979	22.039	21.4069	0	0	0	21.7984	0	21.5642	0	22.0404	0	0	0	0	0	0	0	0	H6BZ62	tr|H6BZ62|H6BZ62_EXODN Fumarate hydratase, class II OS=Exophiala dermatitidis (strain ATCC 34100 / CBS 525.76 / NIH/UT8656) OX=858893 GN=HMPREF1120_04989 PE=3 SV=1	tr|H6BZ62|H6BZ62_EXODN Fumarate hydratase, class II OS=Exophiala dermatitidis (strain ATCC 34100 / CBS 525.76 / NIH/UT8656) OX=858893 GN=HMPREF1120_04989 PE=3 SV=1	TRUE	14	-1.80531	20.6651	9.42988	0.731977	0.0953235	7.43847	28.8631	18.1508	0.371381	0.00207752	0.237592	21.6623	10.9499	0.620484	0.0455718	-2.51426	19.9561	8.72093	0.929214	0.121099
H6C0I7	Up in WTc	21.306	21.2847	21.368	21.4853	21.5409	21.0252	0	0	0	0	0	0	20.9395	21.3748	0	0	0	0	20.9599	0	0	0	0	H6C0I7	tr|H6C0I7|H6C0I7_EXODN Uncharacterized protein OS=Exophiala dermatitidis (strain ATCC 34100 / CBS 525.76 / NIH/UT8656) OX=858893 GN=HMPREF1120_04497 PE=3 SV=1	tr|H6C0I7|H6C0I7_EXODN Uncharacterized protein OS=Exophiala dermatitidis (strain ATCC 34100 / CBS 525.76 / NIH/UT8656) OX=858893 GN=HMPREF1120_04497 PE=3 SV=1	TRUE	14	4.39863	21.3456	12.8721	0.2997	0.00482076	9.76253	25.9208	17.8417	0.121061	0.000169763	13.2558	29.4141	21.335	0.0658544	2.14069e-05	-3.50393	13.443	4.96956	0.958905	0.235455
H6BS94	Up in WTc	22.2041	21.9711	22.232	22.3452	21.846	22.3038	22.0994	0	0	0	0	22.1695	22.368	0	0	0	0	0	0	0	0	0	0	H6BS94	tr|H6BS94|H6BS94_EXODN V-type proton ATPase catalytic subunit A OS=Exophiala dermatitidis (strain ATCC 34100 / CBS 525.76 / NIH/UT8656) OX=858893 GN=HMPREF1120_02324 PE=3 SV=1	tr|H6BS94|H6BS94_EXODN V-type proton ATPase catalytic subunit A OS=Exophiala dermatitidis (strain ATCC 34100 / CBS 525.76 / NIH/UT8656) OX=858893 GN=HMPREF1120_02324 PE=3 SV=1	TRUE	14	8.52606	26.8275	17.6768	0.0905965	0.000654165	13.4255	30.8752	22.1504	0.0539997	3.46656e-05	6.04737	23.4971	14.7722	0.312284	0.00209027	-4.6771	13.6243	4.4736	0.968004	0.32007
H6BX44	Up in WTc and Er	21.0512	0	21.0917	20.9324	0	21.1305	0	0	0	0	0	0	0	21.3084	20.7515	0	0	21.211	0	21.2315	0	21.299	21.2277	H6BX44	tr|H6BX44|H6BX44_EXODN Pyruvate decarboxylase OS=Exophiala dermatitidis (strain ATCC 34100 / CBS 525.76 / NIH/UT8656) OX=858893 GN=HMPREF1120_03471 PE=3 SV=1	tr|H6BX44|H6BX44_EXODN Pyruvate decarboxylase OS=Exophiala dermatitidis (strain ATCC 34100 / CBS 525.76 / NIH/UT8656) OX=858893 GN=HMPREF1120_03471 PE=3 SV=1	TRUE	13	-6.08046	17.3251	5.6223	0.845805	0.328306	-11.2854	11.0309	-0.127245	0.915934	0.981261	2.87614	25.1924	14.0343	0.500333	0.0162633	-17.4523	5.95322	-5.74954	0.967813	0.317742
H6BNI9	Up in WTEc	0	0	20.6896	0	20.7333	0	0	0	0	0	0	0	0	0	20.39	20.7839	20.6456	0	0	0	0	0	0	H6BNI9	tr|H6BNI9|H6BNI9_EXODN Mitoc_mL59 domain-containing protein OS=Exophiala dermatitidis (strain ATCC 34100 / CBS 525.76 / NIH/UT8656) OX=858893 GN=HMPREF1120_00580 PE=4 SV=1	tr|H6BNI9|H6BNI9_EXODN Mitoc_mL59 domain-containing protein OS=Exophiala dermatitidis (strain ATCC 34100 / CBS 525.76 / NIH/UT8656) OX=858893 GN=HMPREF1120_00580 PE=4 SV=1	TRUE	18	-14.7311	3.81088	-5.46009	0.819148	0.233564	-1.93571	15.7433	6.90381	0.804501	0.11895	-1.93571	15.7433	6.90381	0.733808	0.11895	3.09293	21.6349	12.3639	0.57875	0.0115002
H6BTN0	Up in WTEc	0	0	0	0	0	0	0	0	0	0	0	0	0	21.5127	0	21.2673	21.2611	21.5137	21.4364	0	0	0	0	H6BTN0	tr|H6BTN0|H6BTN0_EXODN Dihydroxy-acid dehydratase OS=Exophiala dermatitidis (strain ATCC 34100 / CBS 525.76 / NIH/UT8656) OX=858893 GN=HMPREF1120_03591 PE=4 SV=1	tr|H6BTN0|H6BTN0_EXODN Dihydroxy-acid dehydratase OS=Exophiala dermatitidis (strain ATCC 34100 / CBS 525.76 / NIH/UT8656) OX=858893 GN=HMPREF1120_03591 PE=4 SV=1	TRUE	18	-22.4167	-3.19968	-12.8082	0.433111	0.0115326	-16.3197	2.00302	-7.15835	0.804412	0.118796	-9.16137	9.16137	0	0.898999	1	-3.95867	15.2584	5.64986	0.958738	0.234285
H6BPE6	Up in WTEr	0	0	0	0	0	0	0	0	0	0	0	0	21.896	0	0	0	21.591	21.8025	21.959	22.0926	22.1146	0	0	H6BPE6	tr|H6BPE6|H6BPE6_EXODN Acyl-CoA desaturase OS=Exophiala dermatitidis (strain ATCC 34100 / CBS 525.76 / NIH/UT8656) OX=858893 GN=HMPREF1120_02574 PE=3 SV=1	tr|H6BPE6|H6BPE6_EXODN Acyl-CoA desaturase OS=Exophiala dermatitidis (strain ATCC 34100 / CBS 525.76 / NIH/UT8656) OX=858893 GN=HMPREF1120_02574 PE=3 SV=1	TRUE	17	-18.5127	1.11788	-8.69739	0.710934	0.0793974	-24.0199	-5.30296	-14.6615	0.450309	0.0038426	-9.3585	9.3585	0	0.898999	1	-15.7793	3.85121	-5.96406	0.956497	0.219586
H6CAM0	Up in WTEr	0	0	21.0802	0	0	0	0	21.3754	0	0	0	0	0	0	0	0	0	21.547	21.4059	0	0	21.5102	21.2993	H6CAM0	tr|H6CAM0|H6CAM0_EXODN AAA family ATPase OS=Exophiala dermatitidis (strain ATCC 34100 / CBS 525.76 / NIH/UT8656) OX=858893 GN=HMPREF1120_08154 PE=4 SV=1	tr|H6CAM0|H6CAM0_EXODN AAA family ATPase OS=Exophiala dermatitidis (strain ATCC 34100 / CBS 525.76 / NIH/UT8656) OX=858893 GN=HMPREF1120_08154 PE=4 SV=1	TRUE	17	-6.89797	13.9247	3.51337	0.873218	0.489664	-20.7072	-0.853542	-10.7804	0.704158	0.0347462	-9.97602	9.87763	-0.0491949	0.89853	0.991856	-24.7051	-3.88239	-14.2937	0.531322	0.00958901
H6C9U1	Down in WTEr	0	22.3472	21.9402	21.7587	21.7727	21.6068	0	22.3527	21.8571	21.3989	0	0	21.8921	22.0396	21.7973	21.8702	0	0	0	0	0	0	0	H6C9U1	tr|H6C9U1|H6C9U1_EXODN Ubiquinol-cytochrome c reductase subunit 9 OS=Exophiala dermatitidis (strain ATCC 34100 / CBS 525.76 / NIH/UT8656) OX=858893 GN=HMPREF1120_07920 PE=4 SV=1	tr|H6C9U1|H6C9U1_EXODN Ubiquinol-cytochrome c reductase subunit 9 OS=Exophiala dermatitidis (strain ATCC 34100 / CBS 525.76 / NIH/UT8656) OX=858893 GN=HMPREF1120_07920 PE=4 SV=1	TRUE	11	-10.2039	11.6394	0.717776	0.907973	0.892349	7.82421	28.651	18.2376	0.336685	0.00157596	-3.11057	17.7162	7.30282	0.763001	0.159076	6.59817	28.4415	17.5198	0.250372	0.00321054
H6BYU9	Down in WTr	21.338	21.203	0	21.7923	21.8568	21.4611	0	0	0	0	0	0	21.3755	0	21.562	21.3683	21.467	21.4797	0	21.6182	0	21.4977	21.5949	H6BYU9	tr|H6BYU9|H6BYU9_EXODN Eukaryotic translation initiation factor 3 subunit F OS=Exophiala dermatitidis (strain ATCC 34100 / CBS 525.76 / NIH/UT8656) OX=858893 GN=HMPREF1120_04877 PE=3 SV=1	tr|H6BYU9|H6BYU9_EXODN Eukaryotic translation initiation factor 3 subunit F OS=Exophiala dermatitidis (strain ATCC 34100 / CBS 525.76 / NIH/UT8656) OX=858893 GN=HMPREF1120_04877 PE=3 SV=1	TRUE	10	-9.66034	11.235	0.787313	0.907034	0.87669	-6.38464	13.5382	3.5768	0.882564	0.462646	7.98042	27.9033	17.9419	0.269145	0.00123712	-7.65816	13.2371	2.78949	0.980406	0.583805
[truncated: 17 more columns]
