# Supplementary material for: Proteomics Reveals Distinct Changes Associated with Increased Gamma Radiation Resistance in the Black Yeast Exophiala dermatitidis
Source: Genes (Basel). 2020 Sep 25;11(10):1128. doi: 10.3390/genes11101128 (PMC7650708; doi:10.3390/genes11101128)
Supplement: Supplementary file 1 [file genes-11-01128-s001.zip › Supplemental Table 2.xlsx]

## Sheet: WTE_Variants
CHROM	POS	TYPE	GENE/NEAREST GENE	ANNOTATION	Ed8656	WT	WTE
1	244340	Missense variant	HMPREF1120_00088	Aminopeptidase	T	T	G
1	736482	Frameshift variant	HMPREF1120_00268	Hypothetical protein	GC	GC	G
1	1986816	Missense variant	HMPREF1120_00715	Hypothetical protein	G	G	A
1	2853548	Intergenic	HMPREF1120_01032	Hypothetical protein; acetyltransferase (GNAT) domain	G	G	T
1	3201705	Intergenic	HMPREF1120_01139	Hypothetical protein	G	G	GTTTTTTTT
1	3870481	Two adjacent missense variants	HMPREF1120_01373	DNA polymerase delta subunit 3	GAC	GAC	CCT
2	71734	Synonymous variant	HMPREF1120_01540	Hypothetical protein	G	G	A
2	146666	Intergenic	HMPREF1120_01560	Hypothetical protein; tetratricopeptide (TPR) repeat domain	A	A	C
2	762193	Frameshift variant	HMPREF1120_01778	Transcription factor	GT	GT	G
2	3496592	Frameshift variant	HMPREF1120_02727	3-oxoacyl-[acyl-carrier protein] reductase	CT	CT	C
3	1760274	Intergenic	HMPREF1120_03625	Hypothetical protein	AGTTTATTAGATCTTAATCTCTTTTTCG	AGTTTATTAGATCTTAATCTCTTTTTCG	A
4	228333	Intergenic	HMPREF1120_04429	Hypothetical protein; DNA-binding domain	T	T	C
4	238443	Intergenic	HMPREF1120_04432	Hypothetical protein; GAL4-like Zn(II)2Cys6 DNA-binding domain	T	T	G
4	2120342	5' UTR premature start codon gain variant	HMPREF1120_05078	E3 ubiquitin ligase complex SCF subunit sconC	A	A	G
4	3302221	Intergenic	HMPREF1120_05482	Dihydrodipicolinate synthetase	AT	AT	A
5	1154235	Intergenic	HMPREF1120_06005	AAT family amino acid transporter	T	T	C
5	1970534	5' UTR variant	HMPREF1120_06289	Lipase/esterase	T	T	TG
5	2491163	Intergenic	HMPREF1120_06457	Hypothetical protein; SET domain	C	C	T
5	2628494	Intergenic	HMPREF1120_06504	SSS family solute:Na+ symporter	A	A	ATATTTATAGATATAAATATTTCTATAACGAGTACTAT
6	190109	Disruptive inframe insertion	HMPREF1120_06906	Hypothetical protein	A	A	AGAGCCAGAGCCG
6	449711	Intergenic	HMPREF1120_06994	Hypothetical protein; nineteen complex-related protein 2 domain	G	G	A
6	1730034	Intergenic	HMPREF1120_07461	Glutathione S-transferase	C	C	G
6	1817000	3' UTR variant	HMPREF1120_07482	Hypothetical protein	C	C	T
6	1971738	Intergenic	HMPREF1120_07545	Hypothetical protein; redox-sensitive bicupin YhaK, pirin domain	T	T	TC
6	1971753	Intergenic	HMPREF1120_07545	Hypothetical protein; redox-sensitive bicupin YhaK, pirin domain	T	T	TCGGTAGCCGTC
6	2059858	3' UTR variant	HMPREF1120_07577	1-phosphatidylinositol-4-phosphate 5-kinase	G	G	C
7	386364	Intergenic	HMPREF1120_07982	Hypothetical protein	A	A	AT
7	804908	stop_gained	HMPREF1120_08112	Hypothetical protein; SP2 domain/myosin tail domain/ metal ion transporter-like	C	C	T
7	2533396	Intergenic	HMPREF1120_08714	ABC transporter ATP-binding protein ARB1	C	C	T
8	763121	Intergenic	HMPREF1120_09017	MFS transporter, DHA1 family, multidrug resistance protein	G	G	A
